# Supplementary material for: Measurement invariance within and between individuals: a distinct problem in testing the equivalence of intra- and inter-individual model structures
Source: Front Psychol. 2014 Sep 19;5:883. doi: 10.3389/fpsyg.2014.00883 (PMC4193237; doi:10.3389/fpsyg.2014.00883)
Supplement: Supplementary file 1 [file DataSheet1.ZIP]

Archive with 73 entries (73 files):
- mkf-in-out-put-files/inf2a0p131.txt
- mkf-in-out-put-files/inf2a0p221.txt
- mkf-in-out-put-files/inf2a0p222.txt
- mkf-in-out-put-files/inf2a0p71.txt
- mkf-in-out-put-files/inf2a1p131.txt
- mkf-in-out-put-files/inf2a1p221.txt
- mkf-in-out-put-files/inf2a1p222.txt
- mkf-in-out-put-files/inf2a1p71.txt
- mkf-in-out-put-files/inf2a1p72.txt
- mkf-in-out-put-files/inf2a1xp71.txt
- mkf-in-out-put-files/inf2a1xp73.txt
- mkf-in-out-put-files/inf2a1xp74.txt
- mkf-in-out-put-files/inf2a1xp75.txt
- mkf-in-out-put-files/inf2a2p131.txt
- mkf-in-out-put-files/inf2a2p221.txt
- mkf-in-out-put-files/inf2a2p222.txt
- mkf-in-out-put-files/inf2a2p71.txt
- mkf-in-out-put-files/inpp1322M1.txt
- mkf-in-out-put-files/inpp1322M2.txt
- mkf-in-out-put-files/inpp1322M3.txt
- mkf-in-out-put-files/inpp1322M4.txt
- mkf-in-out-put-files/inpp713M1.txt
- mkf-in-out-put-files/inpp713M2.txt
- mkf-in-out-put-files/inpp713M3.txt
- mkf-in-out-put-files/inpp713M4.txt
- mkf-in-out-put-files/inpp722M1.txt
- mkf-in-out-put-files/inpp722M2.txt
- mkf-in-out-put-files/inpp722M3.txt
- mkf-in-out-put-files/inpp722M4.txt
- mkf-in-out-put-files/ouf2a0p131.txt
- mkf-in-out-put-files/ouf2a0p221.txt
- mkf-in-out-put-files/ouf2a0p222.txt
- mkf-in-out-put-files/ouf2a0p71.txt
- mkf-in-out-put-files/ouf2a1p131.txt
- mkf-in-out-put-files/ouf2a1p221.txt
- mkf-in-out-put-files/ouf2a1p222.txt
- mkf-in-out-put-files/ouf2a1p71.txt
- mkf-in-out-put-files/ouf2a1p72.txt
- mkf-in-out-put-files/ouf2a1xp71.txt
- mkf-in-out-put-files/ouf2a1xp73.txt
- mkf-in-out-put-files/ouf2a1xp74.txt
- mkf-in-out-put-files/ouf2a1xp75.txt
- mkf-in-out-put-files/ouf2a2p131.txt
- mkf-in-out-put-files/ouf2a2p221.txt
- mkf-in-out-put-files/ouf2a2p222.txt
- mkf-in-out-put-files/ouf2a2p71.txt
- mkf-in-out-put-files/oupp1322M1.txt
- mkf-in-out-put-files/oupp1322M2.txt
- mkf-in-out-put-files/oupp1322M3.txt
- mkf-in-out-put-files/oupp1322M4.txt
- mkf-in-out-put-files/oupp713M1.txt
- mkf-in-out-put-files/oupp713M2.txt
- mkf-in-out-put-files/oupp713M3.txt
- mkf-in-out-put-files/oupp713M4.txt
- mkf-in-out-put-files/oupp722M1.txt
- mkf-in-out-put-files/oupp722M2.txt
- mkf-in-out-put-files/oupp722M3.txt
- mkf-in-out-put-files/oupp722M4.txt
- MIadolf_supplements.docx
- MIadolf_supplements.pdf
- MKFviaR.R
- mkf-data-files/df2a1p13
- mkf-data-files/df2a1p22
- mkf-data-files/df2a1p7
- mkf-data-files/df2a1xp13
- mkf-data-files/df2a1xp22
- mkf-data-files/df2a1xp7
- mkf-data-files/df2a2p13
- mkf-data-files/df2a2p22
- mkf-data-files/df2a2p7
- mkf-data-files/df2a2xp13
- mkf-data-files/df2a2xp22
- mkf-data-files/df2a2xp7
