# Supplementary material for: Measurement invariance within and between individuals: a distinct problem in testing the equivalence of intra- and inter-individual model structures
Source: Front Psychol. 2014 Sep 19;5:883. doi: 10.3389/fpsyg.2014.00883 (PMC4193237; doi:10.3389/fpsyg.2014.00883)
Supplement: Supplementary file 1 [file DataSheet1.ZIP › mkf-in-out-put-files/inf2a0p221.txt]

title


nm=1 se=yes
mo=1 ny=12 ne=2 nx=0
df=df2a1p22 rf=yes ns=1 mi=-999
S=1 d=1 R=1 Z=0 H=1 c=1 G=1 Q=1 P=1 B=0


S fi
0 0
0 0
0 0
0 0
0 0
0 0
0 0
0 0
0 0
0 0
0 0
0 0


S fr
1 0
2 0
3 0
4 0
5 0
6 0
0 7
0 8
0 9
0 10
0 11
0 12


d fi
0 0 0 0 0 0 0 0 0 0 0 0


d fr
20 21 22 23 24 25 26 27 28 29 30 31


R fi
0
0 0
0 0 0
0 0 0 0
0 0 0 0 0
0 0 0 0 0 0
0 0 0 0 0 0 0
0 0 0 0 0 0 0 0
0 0 0 0 0 0 0 0 0
0 0 0 0 0 0 0 0 0 0
0 0 0 0 0 0 0 0 0 0 0
0 0 0 0 0 0 0 0 0 0 0 0


R fr
40
0 41
0 0 42
0 0 0 43
0 0 0 0 44
0 0 0 0 0 45
0 0 0 0 0 0 46
0 0 0 0 0 0 0 47
0 0 0 0 0 0 0 0 48
0 0 0 0 0 0 0 0 0 49
0 0 0 0 0 0 0 0 0 0 50
0 0 0 0 0 0 0 0 0 0 0 51


H fi
0 0
0 0


H fr
0 0
0 0


c fi
0 0


c fr
0 0


G fi
1 0
0 1


G fr
0 0
0 0


Q fi
1
0 1


Q fr
0
70 0


P fi
10
0 10


P fr
0
0 0


st
0.5 0.5 0.5 0.5 0.5
0.5 0.5 0.5 0.5 0.5
0.5 0.5
3 3 3 3 3
3 3 3 3 3
3 3
0.5 0.5 0.5 0.5 0.5
0.5 0.5 0.5 0.5 0.5
0.5 0.5
0.4


lb
-100 -100 -100 -100 -100
-100 -100 -100 -100 -100
-100 -100
-100 -100 -100 -100 -100
-100 -100 -100 -100 -100
-100 -100
1e-06 1e-06 1e-06 1e-06 1e-06
1e-06 1e-06 1e-06 1e-06 1e-06
1e-06 1e-06
-100


ub
100 100 100 100 100
100 100 100 100 100
100 100
100 100 100 100 100
100 100 100 100 100
100 100
100 100 100 100 100
100 100 100 100 100
100 100
100
