# Supplementary material for: Measurement invariance within and between individuals: a distinct problem in testing the equivalence of intra- and inter-individual model structures
Source: Front Psychol. 2014 Sep 19;5:883. doi: 10.3389/fpsyg.2014.00883 (PMC4193237; doi:10.3389/fpsyg.2014.00883)
Supplement: Supplementary file 1 [file DataSheet1.ZIP › mkf-in-out-put-files/inf2a1xp74.txt]

title


nm=1 se=yes
mo=1 ny=12 ne=2 nx=1
df=df2a1xp7 rf=yes ns=1 mi=-999
S=1 d=1 R=1 Z=1 H=1 c=1 G=1 Q=1 P=1 B=1


S fi
0 0
0 0
0 0
0 0
0 0
0 0
0 0
0 0
0 0
0 0
0 0
0 0


S fr
1 0
2 0
3 0
4 0
5 0
6 0
0 7
0 8
0 9
0 10
0 11
0 12


d fi
0 0 0 0 0 0 0 0 0 0 0 0


d fr
20 21 22 23 24 25 26 27 28 29 30 31


R fi
0
0 0
0 0 0
0 0 0 0
0 0 0 0 0
0 0 0 0 0 0
0 0 0 0 0 0 0
0 0 0 0 0 0 0 0
0 0 0 0 0 0 0 0 0
0 0 0 0 0 0 0 0 0 0
0 0 0 0 0 0 0 0 0 0 0
0 0 0 0 0 0 0 0 0 0 0 0


R fr
40
0 41
0 0 42
0 0 0 43
0 0 0 0 44
0 0 0 0 0 45
0 0 0 0 0 0 46
0 0 0 0 0 0 0 47
0 0 0 0 0 0 0 0 48
0 0 0 0 0 0 0 0 0 49
0 0 0 0 0 0 0 0 0 0 50
0 0 0 0 0 0 0 0 0 0 0 51


H fi
0 0
0 0


H fr
0 0
0 63


c fi
0 0


c fr
0 0


G fi
1 0
0 1


G fr
0 0
0 0


Q fi
1
0 1


Q fr
0
70 0


P fi
1
.02 1


P fr
0
0 0


Z fi
0 0 0 0 0 0 0 0 0 0 0 0

Z fr
0 0 0 0 0 0 0 0 0 0 0 0

B fi
0 0 

B fr
0 96  


st
0.5 0.5 0.5 0.5 0.5
0.5 0.5 0.5 0.5 0.5
0.5 0.5
3 3 3 3 3
3 3 3 3 3
3 3
0.5 0.5 0.5 0.5 0.5
0.5 0.5 0.5 0.5 0.5
0.5 0.5
0.2 
0.4
0.1  

lb
-100 -100 -100 -100 -100
-100 -100 -100 -100 -100
-100 -100
-100 -100 -100 -100 -100
-100 -100 -100 -100 -100
-100 -100
1e-06 1e-06 1e-06 1e-06 1e-06
1e-06 1e-06 1e-06 1e-06 1e-06
1e-06 1e-06
-100
-100
-100 

ub
100 100 100 100 100
100 100 100 100 100
100 100
100 100 100 100 100
100 100 100 100 100
100 100
100 100 100 100 100
100 100 100 100 100
100 100
100 
100
100 
