# Supplementary material for: Measurement invariance within and between individuals: a distinct problem in testing the equivalence of intra- and inter-individual model structures
Source: Front Psychol. 2014 Sep 19;5:883. doi: 10.3389/fpsyg.2014.00883 (PMC4193237; doi:10.3389/fpsyg.2014.00883)
Supplement: Supplementary file 1 [file DataSheet1.ZIP › mkf-in-out-put-files/inpp1322M2.txt]

title


nm=2 se=yes
mo=1 ny=12 ne=2 nx=0
df=df2a1p13 rf=yes ns=1 mi=-999
S=1 d=1 R=1 Z=0 H=1 c=1 G=1 Q=1 P=1 B=0


S fi
0 0
0 0
0 0
0 0
0 0
0 0
0 0
0 0
0 0
0 0
0 0
0 0


S fr
1 0
2 0
3 0
4 0
5 0
6 0
0 7
0 8
0 9
0 10
0 11
0 12


d fi
0 0 0 0 0 0 0 0 0 0 0 0


d fr
20 21 22 23 24 25 26 27 28 29 30 31


R fi
0
0 0
0 0 0
0 0 0 0
0 0 0 0 0
0 0 0 0 0 0
0 0 0 0 0 0 0
0 0 0 0 0 0 0 0
0 0 0 0 0 0 0 0 0
0 0 0 0 0 0 0 0 0 0
0 0 0 0 0 0 0 0 0 0 0
0 0 0 0 0 0 0 0 0 0 0 0


R fr
40
0 41
0 0 42
0 0 0 43
0 0 0 0 44
0 0 0 0 0 45
0 0 0 0 0 0 46
0 0 0 0 0 0 0 47
0 0 0 0 0 0 0 0 48
0 0 0 0 0 0 0 0 0 49
0 0 0 0 0 0 0 0 0 0 50
0 0 0 0 0 0 0 0 0 0 0 51


H fi
0 0
0 0


H fr
0 0
0 0


c fi
0 0


c fr
0 0


G fi
1 0
0 1


G fr
0 0
0 0


Q fi
1
0 1


Q fr
0
70 0


P fi
10
2 10


P fr
0
0 0

mo=2 ny=12 ne=4 nx=0
df=df2a2p22 rf=yes ns=1 mi=-999
S=1 d=1 R=1 Z=0 H=1 c=1 G=1 Q=1 P=1 B=0


S fi
0 0 0 0
0 0 0 0
0 0 0 0
0 0 0 0
0 0 0 0
0 0 0 0
0 0 0 0
0 0 0 0
0 0 0 0
0 0 0 0
0 0 0 0
0 0 0 0


S fr
1 0 0 0
2 0 0 0
3 0 0 0
4 0 0 0
5 0 0 0
6 0 0 0
0 7 0 0
0 8 0 0
0 9 0 0
0 10 0 0
0 11 0 0
0 12 0 0


d fi
0 0 0 0 0 0 0 0 0 0 0 0


d fr
120 121 122 123 124 125 126 127 128 129 130 131


R fi
0
0 0
0 0 0
0 0 0 0
0 0 0 0 0
0 0 0 0 0 0
0 0 0 0 0 0 0
0 0 0 0 0 0 0 0
0 0 0 0 0 0 0 0 0
0 0 0 0 0 0 0 0 0 0
0 0 0 0 0 0 0 0 0 0 0
0 0 0 0 0 0 0 0 0 0 0 0


R fr
140
0 141
0 0 142
0 0 0 143
0 0 0 0 144
0 0 0 0 0 145
0 0 0 0 0 0 146
0 0 0 0 0 0 0 147
0 0 0 0 0 0 0 0 148
0 0 0 0 0 0 0 0 0 149
0 0 0 0 0 0 0 0 0 0 150
0 0 0 0 0 0 0 0 0 0 0 151


H fi
0 0 0 0
0 0 0 0
1 0 0 0
0 1 0 0


H fr
160 161 162 163
164 165 166 167
0 0 0 0
0 0 0 0


c fi
0 0 0 0


c fr
0 0 0 0


G fi
1 0 0 0
0 1 0 0
0 0 0 0
0 0 0 0


G fr
0 0 0 0
0 0 0 0
0 0 0 0
0 0 0 0


Q fi
1
0 1
0 0 0
0 0 0 0


Q fr
170
172 171
0 0 0
0 0 0 0


P fi
10
2 10
2 2 10
2 2 2 10


P fr
0
0 0
0 0 0
0 0 0 0


st
0.5 0.5 0.5 0.5 0.5
0.5 0.5 0.5 0.5 0.5
0.5 0.5
3 3 3 3 3
3 3 3 3 3
3 3
0.5 0.5 0.5 0.5 0.5
0.5 0.5 0.5 0.5 0.5
0.5 0.5
0.4
3 3 3 3 3
3 3 3 3 3
3 3
0.5 0.5 0.5 0.5 0.5
0.5 0.5 0.5 0.5 0.5
0.5 0.5
0.2 0.2 0.2 0.2 0.2
0.2 0.2 0.2
1 1 0.4


lb
-100 -100 -100 -100 -100
-100 -100 -100 -100 -100
-100 -100
-100 -100 -100 -100 -100
-100 -100 -100 -100 -100
-100 -100
1e-06 1e-06 1e-06 1e-06 1e-06
1e-06 1e-06 1e-06 1e-06 1e-06
1e-06 1e-06
-100
-100 -100 -100 -100 -100
-100 -100 -100 -100 -100
-100 -100
1e-06 1e-06 1e-06 1e-06 1e-06
1e-06 1e-06 1e-06 1e-06 1e-06
1e-06 1e-06
-100 -100 -100 -100 -100
-100 -100 -100
1e-06 1e-06 -100


ub
100 100 100 100 100
100 100 100 100 100
100 100
100 100 100 100 100
100 100 100 100 100
100 100
100 100 100 100 100
100 100 100 100 100
100 100
100
100 100 100 100 100
100 100 100 100 100
100 100
100 100 100 100 100
100 100 100 100 100
100 100
100 100 100 100 100
100 100 100
100 100 100
