# Supplementary material for: Measurement invariance within and between individuals: a distinct problem in testing the equivalence of intra- and inter-individual model structures
Source: Front Psychol. 2014 Sep 19;5:883. doi: 10.3389/fpsyg.2014.00883 (PMC4193237; doi:10.3389/fpsyg.2014.00883)
Supplement: Supplementary file 1 [file DataSheet1.ZIP › mkf-in-out-put-files/ouf2a0p221.txt]

max nm= 5 nt=5000 ns=  10 ny=30 nx= 5 ne=30 npar=400


Read from input file 

title                                                                           
nm=1 se=yes                                                                     
 
mo=1 ny=12 ne=2 nx=0                                                            
df=df2a1p22 rf=yes ns=1 mi=-999                                                 
S=1 d=1 R=1 Z=0 H=1 c=1 G=1 Q=1 P=1 B=0                                         

                          ===================
                          MKFv1    April 2010      
                          ===================

title                                                                      

Model  1 of  1

S fr parameters (nonzero) 
   1   0
   2   0
   3   0
   4   0
   5   0
   6   0
   0   7
   0   8
   0   9
   0  10
   0  11
   0  12

R fr parameters (nonzero) 
  25
   0  26
   0   0  27
   0   0   0  28
   0   0   0   0  29
   0   0   0   0   0  30
   0   0   0   0   0   0  31
   0   0   0   0   0   0   0  32
   0   0   0   0   0   0   0   0  33
   0   0   0   0   0   0   0   0   0  34
   0   0   0   0   0   0   0   0   0   0
  35
   0   0   0   0   0   0   0   0   0   0
   0  36

Q fr parameters (nonzero) 
   0
  37   0

d fr parameters (nonzero) 
  13  14  15  16  17  18  19  20  21  22
  23  24

DATA SUMMARY 

MODEL  1 of  1 NY=12 NX= 0 NE= 2 Ncases=   1 START=   1 END=   1

CASE    1    T=  90 N of T missing=   0 datafile df2a1p22    

   State_0    0.00   0.00
   var          1        2        3        4        5        6        7
   %miss   0.0000   0.0000   0.0000   0.0000   0.0000   0.0000   0.0000
   mean      3.28     3.36     2.89     2.84     3.09     2.93     2.67
   var       1.42     1.38     1.12     1.51     1.53     1.31     1.60
   std       1.19     1.18     1.06     1.23     1.24     1.14     1.26
   min       1.00     1.00     1.00     0.00     0.00     1.00     0.00
   max       6.00     5.00     5.00     5.00     6.00     5.00     5.00
   var          8        9       10       11       12
   %miss   0.0000   0.0000   0.0000   0.0000   0.0000
   mean      3.06     2.47     3.37     2.50     3.19
   var       0.87     1.85     0.85     1.52     0.69
   std       0.94     1.36     0.92     1.23     0.83
   min       1.00     0.00     1.00     0.00     2.00
   max       5.00     5.00     6.00     5.00     5.00
 
 
 N of penalized error - during npsol
 --- P matrix not posdef in KF   20 times 
 --- Density less/equal zero     27 times 
 
 
 ML parameter estimates 
 nr   1             0.77873 g     0.000024 se       0.1272 t       6.12
 nr   2             0.77539 g     0.000003 se       0.1218 t       6.37
 nr   3            -0.69484 g     0.000000 se       0.1117 t      -6.22
 nr   4            -0.86929 g    -0.000001 se       0.1271 t      -6.84
 nr   5             0.73179 g    -0.000010 se       0.1319 t       5.55
 nr   6            -0.75145 g     0.000044 se       0.1193 t      -6.30
 nr   7             0.72864 g     0.000003 se       0.1328 t       5.49
 nr   8            -0.31448 g     0.000004 se       0.1041 t      -3.02
 nr   9             1.08920 g     0.000021 se       0.1284 t       8.48
 nr  10            -0.27251 g    -0.000030 se       0.1047 t      -2.60
 nr  11             1.06919 g     0.000057 se       0.1147 t       9.32
 nr  12            -0.42718 g    -0.000056 se       0.0884 t      -4.83
 nr  13             3.27778 g    -0.000001 se       0.1257 t      26.07
 nr  14             3.35556 g     0.000021 se       0.1240 t      27.05
 nr  15             2.88889 g     0.000021 se       0.1116 t      25.89
 nr  16             2.84444 g     0.000058 se       0.1295 t      21.97
 nr  17             3.08889 g     0.000044 se       0.1302 t      23.73
 nr  18             2.93333 g    -0.000071 se       0.1205 t      24.34
 nr  19             2.66667 g    -0.000007 se       0.1333 t      20.00
 nr  20             3.05555 g    -0.000063 se       0.0986 t      30.99
 nr  21             2.46667 g    -0.000007 se       0.1433 t      17.21
 nr  22             3.36667 g    -0.000015 se       0.0974 t      34.55
 nr  23             2.50000 g     0.000003 se       0.1298 t      19.26
 nr  24             3.18889 g     0.000025 se       0.0873 t      36.51
 nr  25             0.81642 g    -0.000020 se       0.1545 t       5.29
 nr  26             0.78347 g     0.000056 se       0.1426 t       5.50
 nr  27             0.63819 g    -0.000001 se       0.1195 t       5.34
 nr  28             0.75347 g    -0.000008 se       0.1531 t       4.92
 nr  29             0.98992 g    -0.000007 se       0.1707 t       5.80
 nr  30             0.74199 g    -0.000078 se       0.1367 t       5.43
 nr  31             1.06908 g    -0.000020 se       0.1771 t       6.04
 nr  32             0.77579 g     0.000037 se       0.1185 t       6.55
 nr  33             0.66254 g     0.000014 se       0.1478 t       4.48
 nr  34             0.78018 g     0.000018 se       0.1187 t       6.57
 nr  35             0.37350 g     0.000015 se       0.1235 t       3.03
 nr  36             0.50406 g    -0.000054 se       0.0808 t       6.24
 nr  37             0.17152 g     0.000041 se       0.1248 t       1.37

 Logl        -605.991 -2xLogL        1211.982 Inform(NPSOL)  0

title                                                                      

Model  1 of  1

S parameters 
    0.779    0.000
    0.775    0.000
   -0.695    0.000
   -0.869    0.000
    0.732    0.000
   -0.751    0.000
    0.000    0.729
    0.000   -0.314
    0.000    1.089
    0.000   -0.273
    0.000    1.069
    0.000   -0.427

R parameters 
    0.816
    0.000    0.783
    0.000    0.000    0.638
    0.000    0.000    0.000    0.753
    0.000    0.000    0.000    0.000    0.990
    0.000    0.000    0.000    0.000    0.000    0.742
    0.000    0.000    0.000    0.000    0.000    0.000    1.069
    0.000    0.000    0.000    0.000    0.000    0.000    0.000    0.776
    0.000    0.000    0.000    0.000    0.000    0.000    0.000    0.000
    0.663
    0.000    0.000    0.000    0.000    0.000    0.000    0.000    0.000
    0.000    0.780
    0.000    0.000    0.000    0.000    0.000    0.000    0.000    0.000
    0.000    0.000    0.373
    0.000    0.000    0.000    0.000    0.000    0.000    0.000    0.000
    0.000    0.000    0.000    0.504

H parameters 
    0.000    0.000
    0.000    0.000

Q parameters 
    1.000
    0.172    1.000

P parameters 
   10.000
    0.000   10.000

d parameters 
    3.278    3.356    2.889    2.844    3.089    2.933    2.667    3.056
    2.467    3.367    2.500    3.189

c parameters 
    0.000    0.000

G parameters 
    1.000    0.000
    0.000    1.000
 
P(t|t) error cov 
    0.179
    0.005    0.144
 


start: 15 57  8 end: 15 57 25 date:  4  6 2014

start getse: 15 57 21 end getse: 15 57 25
