# Supplementary material for: Measurement invariance within and between individuals: a distinct problem in testing the equivalence of intra- and inter-individual model structures
Source: Front Psychol. 2014 Sep 19;5:883. doi: 10.3389/fpsyg.2014.00883 (PMC4193237; doi:10.3389/fpsyg.2014.00883)
Supplement: Supplementary file 1 [file DataSheet1.ZIP › mkf-in-out-put-files/ouf2a0p222.txt]

max nm= 5 nt=5000 ns=  10 ny=30 nx= 5 ne=30 npar=400


Read from input file 

title                                                                           
nm=1 se=yes                                                                     
 
mo=1 ny=12 ne=2 nx=0                                                            
df=df2a1p22 rf=yes ns=1 mi=-999                                                 
S=1 d=1 R=1 Z=0 H=1 c=1 G=1 Q=1 P=1 B=0                                         

                          ===================
                          MKFv1    April 2010      
                          ===================

title                                                                      

Model  1 of  1

S fr parameters (nonzero) 
   1   0
   2   0
   3   0
   4   0
   5   0
   6   0
   0   7
   0   8
   0   9
   0  10
   0  11
   0  12

R fr parameters (nonzero) 
  25
   0  26
   0   0  27
   0   0   0  28
   0   0   0   0  29
   0   0   0   0   0  30
   0   0   0   0   0   0  31
   0   0   0   0   0   0   0  32
   0   0   0   0   0   0   0   0  33
   0   0   0   0   0   0   0   0   0  34
   0   0   0   0   0   0   0   0   0   0
  35
   0   0   0   0   0   0   0   0   0   0
   0  36

d fr parameters (nonzero) 
  13  14  15  16  17  18  19  20  21  22
  23  24

DATA SUMMARY 

MODEL  1 of  1 NY=12 NX= 0 NE= 2 Ncases=   1 START=   1 END=   1

CASE    1    T=  90 N of T missing=   0 datafile df2a1p22    

   State_0    0.00   0.00
   var          1        2        3        4        5        6        7
   %miss   0.0000   0.0000   0.0000   0.0000   0.0000   0.0000   0.0000
   mean      3.28     3.36     2.89     2.84     3.09     2.93     2.67
   var       1.42     1.38     1.12     1.51     1.53     1.31     1.60
   std       1.19     1.18     1.06     1.23     1.24     1.14     1.26
   min       1.00     1.00     1.00     0.00     0.00     1.00     0.00
   max       6.00     5.00     5.00     5.00     6.00     5.00     5.00
   var          8        9       10       11       12
   %miss   0.0000   0.0000   0.0000   0.0000   0.0000
   mean      3.06     2.47     3.37     2.50     3.19
   var       0.87     1.85     0.85     1.52     0.69
   std       0.94     1.36     0.92     1.23     0.83
   min       1.00     0.00     1.00     0.00     2.00
   max       5.00     5.00     6.00     5.00     5.00
 
 
 N of penalized error - during npsol
 --- Density less/equal zero     40 times 
 
 
 ML parameter estimates 
 nr   1             0.77644 g     0.000003 se       0.1274 t       6.09
 nr   2             0.77797 g    -0.000037 se       0.1218 t       6.39
 nr   3            -0.70221 g    -0.000003 se       0.1116 t      -6.29
 nr   4            -0.87129 g    -0.000020 se       0.1273 t      -6.84
 nr   5             0.71664 g     0.000046 se       0.1320 t       5.43
 nr   6            -0.75272 g     0.000029 se       0.1192 t      -6.31
 nr   7             0.73516 g    -0.000037 se       0.1325 t       5.55
 nr   8            -0.31393 g    -0.000027 se       0.1043 t      -3.01
 nr   9             1.09502 g     0.000027 se       0.1284 t       8.53
 nr  10            -0.27621 g     0.000029 se       0.1047 t      -2.64
 nr  11             1.06089 g     0.000061 se       0.1148 t       9.24
 nr  12            -0.42687 g    -0.000022 se       0.0886 t      -4.82
 nr  13             3.27778 g     0.000019 se       0.1257 t      26.07
 nr  14             3.35556 g     0.000032 se       0.1240 t      27.05
 nr  15             2.88889 g     0.000002 se       0.1116 t      25.89
 nr  16             2.84444 g    -0.000006 se       0.1295 t      21.97
 nr  17             3.08889 g     0.000005 se       0.1302 t      23.73
 nr  18             2.93333 g    -0.000009 se       0.1205 t      24.34
 nr  19             2.66667 g    -0.000036 se       0.1333 t      20.00
 nr  20             3.05555 g    -0.000057 se       0.0986 t      30.99
 nr  21             2.46667 g     0.000003 se       0.1433 t      17.21
 nr  22             3.36667 g    -0.000024 se       0.0974 t      34.55
 nr  23             2.50000 g     0.000013 se       0.1298 t      19.26
 nr  24             3.18889 g    -0.000025 se       0.0873 t      36.51
 nr  25             0.81999 g     0.000030 se       0.1551 t       5.29
 nr  26             0.77945 g     0.000013 se       0.1425 t       5.47
 nr  27             0.62789 g     0.000034 se       0.1190 t       5.28
 nr  28             0.75000 g     0.000022 se       0.1536 t       4.88
 nr  29             1.01187 g     0.000042 se       0.1720 t       5.88
 nr  30             0.74007 g     0.000022 se       0.1365 t       5.42
 nr  31             1.05954 g    -0.000003 se       0.1760 t       6.02
 nr  32             0.77614 g    -0.000031 se       0.1186 t       6.55
 nr  33             0.64981 g     0.000005 se       0.1480 t       4.39
 nr  34             0.77815 g     0.000022 se       0.1185 t       6.57
 nr  35             0.39118 g     0.000022 se       0.1227 t       3.19
 nr  36             0.50433 g     0.000064 se       0.0810 t       6.23

 Logl        -606.899 -2xLogL        1213.797 Inform(NPSOL)  0

title                                                                      

Model  1 of  1

S parameters 
    0.776    0.000
    0.778    0.000
   -0.702    0.000
   -0.871    0.000
    0.717    0.000
   -0.753    0.000
    0.000    0.735
    0.000   -0.314
    0.000    1.095
    0.000   -0.276
    0.000    1.061
    0.000   -0.427

R parameters 
    0.820
    0.000    0.779
    0.000    0.000    0.628
    0.000    0.000    0.000    0.750
    0.000    0.000    0.000    0.000    1.012
    0.000    0.000    0.000    0.000    0.000    0.740
    0.000    0.000    0.000    0.000    0.000    0.000    1.060
    0.000    0.000    0.000    0.000    0.000    0.000    0.000    0.776
    0.000    0.000    0.000    0.000    0.000    0.000    0.000    0.000
    0.650
    0.000    0.000    0.000    0.000    0.000    0.000    0.000    0.000
    0.000    0.778
    0.000    0.000    0.000    0.000    0.000    0.000    0.000    0.000
    0.000    0.000    0.391
    0.000    0.000    0.000    0.000    0.000    0.000    0.000    0.000
    0.000    0.000    0.000    0.504

H parameters 
    0.000    0.000
    0.000    0.000

Q parameters 
    1.000
    0.000    1.000

P parameters 
   10.000
    0.000   10.000

d parameters 
    3.278    3.356    2.889    2.844    3.089    2.933    2.667    3.056
    2.467    3.367    2.500    3.189

c parameters 
    0.000    0.000

G parameters 
    1.000    0.000
    0.000    1.000
 
P(t|t) error cov 
    0.179
    0.000    0.147
 


start: 15 59 51 end: 16  0  9 date:  4  6 2014

start getse: 16  0  5 end getse: 16  0  9
