# Supplementary material for: Measurement invariance within and between individuals: a distinct problem in testing the equivalence of intra- and inter-individual model structures
Source: Front Psychol. 2014 Sep 19;5:883. doi: 10.3389/fpsyg.2014.00883 (PMC4193237; doi:10.3389/fpsyg.2014.00883)
Supplement: Supplementary file 1 [file DataSheet1.ZIP › mkf-in-out-put-files/ouf2a0p71.txt]

max nm= 5 nt=5000 ns=  10 ny=30 nx= 5 ne=30 npar=400


Read from input file 

title                                                                           
nm=1 se=yes                                                                     
 
mo=1 ny=12 ne=2 nx=0                                                            
df=df2a1p7 rf=yes ns=1 mi=-999                                                  
S=1 d=1 R=1 Z=0 H=1 c=1 G=1 Q=1 P=1 B=0                                         

                          ===================
                          MKFv1    April 2010      
                          ===================

title                                                                      

Model  1 of  1

S fr parameters (nonzero) 
   1   0
   2   0
   3   0
   4   0
   5   0
   6   0
   0   7
   0   8
   0   9
   0  10
   0  11
   0  12

R fr parameters (nonzero) 
  25
   0  26
   0   0  27
   0   0   0  28
   0   0   0   0  29
   0   0   0   0   0  30
   0   0   0   0   0   0  31
   0   0   0   0   0   0   0  32
   0   0   0   0   0   0   0   0  33
   0   0   0   0   0   0   0   0   0  34
   0   0   0   0   0   0   0   0   0   0
  35
   0   0   0   0   0   0   0   0   0   0
   0  36

Q fr parameters (nonzero) 
   0
  37   0

d fr parameters (nonzero) 
  13  14  15  16  17  18  19  20  21  22
  23  24

DATA SUMMARY 

MODEL  1 of  1 NY=12 NX= 0 NE= 2 Ncases=   1 START=   1 END=   1

CASE    1    T=  90 N of T missing=   0 datafile df2a1p7     

   State_0    0.00   0.00
   var          1        2        3        4        5        6        7
   %miss   0.0000   0.0000   0.0000   0.0000   0.0000   0.0000   0.0000
   mean      3.17     3.44     1.52     1.90     3.00     2.38     3.47
   var       1.38     1.82     1.21     1.80     1.44     2.08     0.78
   std       1.18     1.35     1.10     1.34     1.20     1.44     0.88
   min       1.00     0.00     0.00     0.00     0.00     0.00     2.00
   max       6.00     6.00     5.00     6.00     6.00     6.00     5.00
   var          8        9       10       11       12
   %miss   0.0000   0.0000   0.0000   0.0000   0.0000
   mean      3.87     1.81     2.79     2.29     2.94
   var       0.83     1.00     1.14     1.14     0.81
   std       0.91     1.00     1.07     1.07     0.90
   min       2.00     0.00     1.00     0.00     1.00
   max       5.00     5.00     6.00     5.00     5.00
 
 
 N of penalized error - during npsol
 --- P matrix not posdef in KF   60 times 
 --- Density less/equal zero      7 times 
 
 
 ML parameter estimates 
 nr   1            -0.97678 g     0.000045 se       0.1037 t      -9.42
 nr   2            -1.06155 g    -0.000005 se       0.1225 t      -8.66
 nr   3             0.58454 g    -0.000003 se       0.1119 t       5.22
 nr   4             0.95267 g    -0.000033 se       0.1269 t       7.50
 nr   5            -1.06432 g     0.000042 se       0.1022 t     -10.42
 nr   6             1.13589 g     0.000051 se       0.1305 t       8.70
 nr   7            -0.49703 g    -0.000065 se       0.0991 t      -5.01
 nr   8             0.02354 g    -0.000022 se       0.1084 t       0.22
 nr   9            -0.66114 g    -0.000022 se       0.1060 t      -6.23
 nr  10             0.02966 g     0.000077 se       0.1288 t       0.23
 nr  11            -0.89759 g    -0.000014 se       0.1141 t      -7.87
 nr  12             0.34421 g     0.000049 se       0.1029 t       3.35
 nr  13             3.16667 g     0.000035 se       0.1240 t      25.54
 nr  14             3.44444 g     0.000022 se       0.1424 t      24.19
 nr  15             1.52222 g    -0.000001 se       0.1157 t      13.16
 nr  16             1.90000 g     0.000009 se       0.1415 t      13.43
 nr  17             3.00000 g    -0.000021 se       0.1267 t      23.68
 nr  18             2.37778 g     0.000013 se       0.1520 t      15.64
 nr  19             3.46667 g    -0.000052 se       0.0932 t      37.19
 nr  20             3.86667 g    -0.000010 se       0.0958 t      40.35
 nr  21             1.81111 g     0.000007 se       0.1053 t      17.20
 nr  22             2.78889 g     0.000010 se       0.1128 t      24.73
 nr  23             2.28889 g     0.000002 se       0.1125 t      20.35
 nr  24             2.94444 g     0.000031 se       0.0948 t      31.08
 nr  25             0.42923 g     0.000067 se       0.0818 t       5.25
 nr  26             0.69779 g     0.000008 se       0.1238 t       5.64
 nr  27             0.86338 g    -0.000019 se       0.1341 t       6.44
 nr  28             0.89352 g     0.000017 se       0.1480 t       6.04
 nr  29             0.31166 g    -0.000048 se       0.0725 t       4.30
 nr  30             0.78925 g     0.000013 se       0.1398 t       5.65
 nr  31             0.53518 g    -0.000055 se       0.0940 t       5.69
 nr  32             0.82611 g     0.000015 se       0.1232 t       6.71
 nr  33             0.56055 g    -0.000030 se       0.1073 t       5.23
 nr  34             1.14344 g    -0.000008 se       0.1705 t       6.71
 nr  35             0.33309 g    -0.000032 se       0.1343 t       2.48
 nr  36             0.68954 g     0.000036 se       0.1079 t       6.39
 nr  37             0.45071 g    -0.000004 se       0.1085 t       4.15

 Logl        -544.439 -2xLogL        1088.878 Inform(NPSOL)  0

title                                                                      

Model  1 of  1

S parameters 
   -0.977    0.000
   -1.062    0.000
    0.585    0.000
    0.953    0.000
   -1.064    0.000
    1.136    0.000
    0.000   -0.497
    0.000    0.024
    0.000   -0.661
    0.000    0.030
    0.000   -0.898
    0.000    0.344

R parameters 
    0.429
    0.000    0.698
    0.000    0.000    0.863
    0.000    0.000    0.000    0.894
    0.000    0.000    0.000    0.000    0.312
    0.000    0.000    0.000    0.000    0.000    0.789
    0.000    0.000    0.000    0.000    0.000    0.000    0.535
    0.000    0.000    0.000    0.000    0.000    0.000    0.000    0.826
    0.000    0.000    0.000    0.000    0.000    0.000    0.000    0.000
    0.561
    0.000    0.000    0.000    0.000    0.000    0.000    0.000    0.000
    0.000    1.143
    0.000    0.000    0.000    0.000    0.000    0.000    0.000    0.000
    0.000    0.000    0.333
    0.000    0.000    0.000    0.000    0.000    0.000    0.000    0.000
    0.000    0.000    0.000    0.690

H parameters 
    0.000    0.000
    0.000    0.000

Q parameters 
    1.000
    0.451    1.000

P parameters 
    1.000
    0.020    1.000

d parameters 
    3.167    3.444    1.522    1.900    3.000    2.378    3.467    3.867
    1.811    2.789    2.289    2.944

c parameters 
    0.000    0.000

G parameters 
    1.000    0.000
    0.000    1.000
 
P(t|t) error cov 
    0.085
    0.009    0.198
 


start: 12 59 25 end: 12 59 40 date:  5  6 2014

start getse: 12 59 37 end getse: 12 59 40
