# Supplementary material for: Measurement invariance within and between individuals: a distinct problem in testing the equivalence of intra- and inter-individual model structures
Source: Front Psychol. 2014 Sep 19;5:883. doi: 10.3389/fpsyg.2014.00883 (PMC4193237; doi:10.3389/fpsyg.2014.00883)
Supplement: Supplementary file 1 [file DataSheet1.ZIP › mkf-in-out-put-files/ouf2a1p131.txt]

max nm= 5 nt=5000 ns=  10 ny=30 nx= 5 ne=30 npar=400


Read from input file 

title                                                                           
nm=1 se=yes                                                                     
 
mo=1 ny=12 ne=2 nx=0                                                            
df=df2a1p13 rf=yes ns=1 mi=-999                                                 
S=1 d=1 R=1 Z=0 H=1 c=1 G=1 Q=1 P=1 B=0                                         

                          ===================
                          MKFv1    April 2010      
                          ===================

title                                                                      

Model  1 of  1

S fr parameters (nonzero) 
   1   0
   2   0
   3   0
   4   0
   5   0
   6   0
   0   7
   0   8
   0   9
   0  10
   0  11
   0  12

R fr parameters (nonzero) 
  25
   0  26
   0   0  27
   0   0   0  28
   0   0   0   0  29
   0   0   0   0   0  30
   0   0   0   0   0   0  31
   0   0   0   0   0   0   0  32
   0   0   0   0   0   0   0   0  33
   0   0   0   0   0   0   0   0   0  34
   0   0   0   0   0   0   0   0   0   0
  35
   0   0   0   0   0   0   0   0   0   0
   0  36

H fr parameters (nonzero) 
  37  39
  38  40

Q fr parameters (nonzero) 
   0
  41   0

d fr parameters (nonzero) 
  13  14  15  16  17  18  19  20  21  22
  23  24

DATA SUMMARY 

MODEL  1 of  1 NY=12 NX= 0 NE= 2 Ncases=   1 START=   1 END=   1

CASE    1    T=  90 N of T missing=   0 datafile df2a1p13    

   State_0    0.00   0.00
   var          1        2        3        4        5        6        7
   %miss   0.0000   0.0000   0.0000   0.0000   0.0000   0.0000   0.0000
   mean      3.61     4.09     1.34     1.41     4.10     1.79     2.40
   var       2.44     2.19     1.16     1.71     1.58     1.66     2.08
   std       1.56     1.48     1.08     1.31     1.26     1.29     1.44
   min       0.00     0.00     0.00     0.00     1.00     0.00     0.00
   max       6.00     6.00     4.00     5.00     6.00     5.00     6.00
   var          8        9       10       11       12
   %miss   0.0000   0.0000   0.0000   0.0000   0.0000
   mean      3.93     2.31     4.20     2.40     3.52
   var       1.51     2.33     1.09     2.26     1.58
   std       1.23     1.52     1.05     1.50     1.26
   min       1.00     0.00     2.00     0.00     1.00
   max       6.00     6.00     6.00     6.00     6.00
 
 
 N of penalized error - during npsol
 --- P matrix not posdef in KF   27 times 
 --- Density less/equal zero     22 times 
 
 
 ML parameter estimates 
 nr   1            -0.88114 g     0.000013 se       0.1593 t      -5.53
 nr   2            -0.96469 g    -0.000313 se       0.1458 t      -6.62
 nr   3             0.78237 g    -0.000521 se       0.1020 t       7.67
 nr   4             1.00646 g     0.000343 se       0.1214 t       8.29
 nr   5            -1.08908 g     0.000339 se       0.1106 t      -9.85
 nr   6             0.89452 g     0.000182 se       0.1237 t       7.23
 nr   7             0.49620 g    -0.000012 se       0.1551 t       3.20
 nr   8            -0.59585 g    -0.000007 se       0.1306 t      -4.56
 nr   9             1.13065 g    -0.000009 se       0.1475 t       7.67
 nr  10            -0.03865 g     0.000019 se       0.1190 t      -0.32
 nr  11             1.24244 g    -0.000031 se       0.1450 t       8.57
 nr  12            -0.42204 g     0.000003 se       0.1385 t      -3.05
 nr  13             3.61101 g     0.000001 se       0.1664 t      21.70
 nr  14             4.08878 g    -0.000059 se       0.1583 t      25.82
 nr  15             1.34453 g    -0.000109 se       0.1155 t      11.64
 nr  16             1.41123 g     0.000071 se       0.1406 t      10.04
 nr  17             4.09987 g     0.000065 se       0.1358 t      30.18
 nr  18             1.78899 g     0.000039 se       0.1379 t      12.98
 nr  19             2.40185 g    -0.000005 se       0.1483 t      16.20
 nr  20             3.93111 g    -0.000005 se       0.1227 t      32.03
 nr  21             2.31533 g    -0.000009 se       0.1406 t      16.46
 nr  22             4.19986 g     0.000004 se       0.1102 t      38.12
 nr  23             2.40464 g    -0.000006 se       0.1335 t      18.01
 nr  24             3.52065 g     0.000002 se       0.1294 t      27.21
 nr  25             1.65542 g     0.000002 se       0.2635 t       6.28
 nr  26             1.25448 g     0.000003 se       0.2078 t       6.04
 nr  27             0.54243 g    -0.000003 se       0.0956 t       5.67
 nr  28             0.68819 g     0.000003 se       0.1299 t       5.30
 nr  29             0.38388 g     0.000011 se       0.0984 t       3.90
 nr  30             0.84926 g    -0.000004 se       0.1443 t       5.89
 nr  31             1.81617 g     0.000001 se       0.2797 t       6.49
 nr  32             1.11982 g    -0.000004 se       0.1833 t       6.11
 nr  33             0.93250 g     0.000001 se       0.2108 t       4.42
 nr  34             1.09171 g     0.000002 se       0.1628 t       6.71
 nr  35             0.58023 g     0.000004 se       0.2249 t       2.58
 nr  36             1.38876 g    -0.000003 se       0.2148 t       6.47
 nr  37             0.05754 g     0.000163 se       0.1247 t       0.46
 nr  38            -0.16324 g    -0.000141 se       0.1324 t      -1.23
 nr  39             0.07677 g    -0.000016 se       0.1235 t       0.62
 nr  40            -0.28129 g    -0.000132 se       0.1267 t      -2.22
 nr  41            -0.22205 g     0.000002 se       0.1205 t      -1.84

 Logl        -758.533 -2xLogL        1517.066 Inform(NPSOL)  0

title                                                                      

Model  1 of  1

S parameters 
   -0.881    0.000
   -0.965    0.000
    0.782    0.000
    1.006    0.000
   -1.089    0.000
    0.895    0.000
    0.000    0.496
    0.000   -0.596
    0.000    1.131
    0.000   -0.039
    0.000    1.242
    0.000   -0.422

R parameters 
    1.655
    0.000    1.254
    0.000    0.000    0.542
    0.000    0.000    0.000    0.688
    0.000    0.000    0.000    0.000    0.384
    0.000    0.000    0.000    0.000    0.000    0.849
    0.000    0.000    0.000    0.000    0.000    0.000    1.816
    0.000    0.000    0.000    0.000    0.000    0.000    0.000    1.120
    0.000    0.000    0.000    0.000    0.000    0.000    0.000    0.000
    0.933
    0.000    0.000    0.000    0.000    0.000    0.000    0.000    0.000
    0.000    1.092
    0.000    0.000    0.000    0.000    0.000    0.000    0.000    0.000
    0.000    0.000    0.580
    0.000    0.000    0.000    0.000    0.000    0.000    0.000    0.000
    0.000    0.000    0.000    1.389

H parameters 
    0.058    0.077
   -0.163   -0.281

Q parameters 
    1.000
   -0.222    1.000

P parameters 
    0.200
    0.000    0.200

d parameters 
    3.611    4.089    1.345    1.411    4.100    1.789    2.402    3.931
    2.315    4.200    2.405    3.521

c parameters 
    0.000    0.000

G parameters 
    1.000    0.000
    0.000    1.000
 
P(t|t) error cov 
    0.113
   -0.005    0.177
 


start: 10 47 53 end: 10 48 44 date:  5  6 2014

start getse: 10 48 32 end getse: 10 48 44
