# Supplementary material for: Measurement invariance within and between individuals: a distinct problem in testing the equivalence of intra- and inter-individual model structures
Source: Front Psychol. 2014 Sep 19;5:883. doi: 10.3389/fpsyg.2014.00883 (PMC4193237; doi:10.3389/fpsyg.2014.00883)
Supplement: Supplementary file 1 [file DataSheet1.ZIP › mkf-in-out-put-files/ouf2a1p221.txt]

max nm= 5 nt=5000 ns=  10 ny=30 nx= 5 ne=30 npar=400


Read from input file 

title                                                                           
nm=1 se=yes                                                                     
 
mo=1 ny=12 ne=2 nx=0                                                            
df=df2a1p22 rf=yes ns=1 mi=-999                                                 
S=1 d=1 R=1 Z=0 H=1 c=1 G=1 Q=1 P=1 B=0                                         

                          ===================
                          MKFv1    April 2010      
                          ===================

title                                                                      

Model  1 of  1

S fr parameters (nonzero) 
   1   0
   2   0
   3   0
   4   0
   5   0
   6   0
   0   7
   0   8
   0   9
   0  10
   0  11
   0  12

R fr parameters (nonzero) 
  25
   0  26
   0   0  27
   0   0   0  28
   0   0   0   0  29
   0   0   0   0   0  30
   0   0   0   0   0   0  31
   0   0   0   0   0   0   0  32
   0   0   0   0   0   0   0   0  33
   0   0   0   0   0   0   0   0   0  34
   0   0   0   0   0   0   0   0   0   0
  35
   0   0   0   0   0   0   0   0   0   0
   0  36

H fr parameters (nonzero) 
  37  39
  38  40

Q fr parameters (nonzero) 
   0
  41   0

d fr parameters (nonzero) 
  13  14  15  16  17  18  19  20  21  22
  23  24

DATA SUMMARY 

MODEL  1 of  1 NY=12 NX= 0 NE= 2 Ncases=   1 START=   1 END=   1

CASE    1    T=  90 N of T missing=   0 datafile df2a1p22    

   State_0    0.00   0.00
   var          1        2        3        4        5        6        7
   %miss   0.0000   0.0000   0.0000   0.0000   0.0000   0.0000   0.0000
   mean      3.28     3.36     2.89     2.84     3.09     2.93     2.67
   var       1.42     1.38     1.12     1.51     1.53     1.31     1.60
   std       1.19     1.18     1.06     1.23     1.24     1.14     1.26
   min       1.00     1.00     1.00     0.00     0.00     1.00     0.00
   max       6.00     5.00     5.00     5.00     6.00     5.00     5.00
   var          8        9       10       11       12
   %miss   0.0000   0.0000   0.0000   0.0000   0.0000
   mean      3.06     2.47     3.37     2.50     3.19
   var       0.87     1.85     0.85     1.52     0.69
   std       0.94     1.36     0.92     1.23     0.83
   min       1.00     0.00     1.00     0.00     2.00
   max       5.00     5.00     6.00     5.00     5.00
 
 
 N of penalized error - during npsol
 --- P matrix not posdef in KF   25 times 
 --- Density less/equal zero     22 times 
 
 
 ML parameter estimates 
 nr   1             0.74743 g     0.000032 se       0.1233 t       6.06
 nr   2             0.75042 g    -0.000091 se       0.1184 t       6.34
 nr   3            -0.66508 g    -0.000073 se       0.1087 t      -6.12
 nr   4            -0.84885 g     0.000057 se       0.1225 t      -6.93
 nr   5             0.71248 g    -0.000055 se       0.1279 t       5.57
 nr   6            -0.73381 g    -0.000071 se       0.1157 t      -6.34
 nr   7             0.64659 g     0.000138 se       0.1122 t       5.76
 nr   8            -0.26832 g    -0.000034 se       0.0886 t      -3.03
 nr   9             0.93243 g    -0.000006 se       0.1177 t       7.92
 nr  10            -0.22814 g    -0.000072 se       0.0886 t      -2.58
 nr  11             0.87099 g    -0.000191 se       0.1095 t       7.95
 nr  12            -0.35573 g    -0.000019 se       0.0773 t      -4.60
 nr  13             3.27579 g     0.000017 se       0.1227 t      26.69
 nr  14             3.35356 g     0.000018 se       0.1210 t      27.72
 nr  15             2.89066 g    -0.000059 se       0.1089 t      26.54
 nr  16             2.84671 g    -0.000058 se       0.1257 t      22.64
 nr  17             3.08699 g    -0.000072 se       0.1276 t      24.20
 nr  18             2.93529 g    -0.000005 se       0.1175 t      24.99
 nr  19             2.68448 g     0.000072 se       0.1755 t      15.30
 nr  20             3.04816 g    -0.000002 se       0.1094 t      27.87
 nr  21             2.49235 g     0.000015 se       0.2182 t      11.42
 nr  22             3.36038 g     0.000044 se       0.1054 t      31.87
 nr  23             2.52399 g    -0.000052 se       0.2011 t      12.55
 nr  24             3.17909 g     0.000027 se       0.1076 t      29.56
 nr  25             0.82707 g    -0.000012 se       0.1541 t       5.37
 nr  26             0.78414 g     0.000023 se       0.1422 t       5.51
 nr  27             0.64926 g    -0.000053 se       0.1197 t       5.43
 nr  28             0.74072 g    -0.000012 se       0.1501 t       4.93
 nr  29             0.98408 g    -0.000107 se       0.1694 t       5.81
 nr  30             0.73241 g    -0.000003 se       0.1349 t       5.43
 nr  31             1.01359 g    -0.000011 se       0.1689 t       6.00
 nr  32             0.77371 g     0.000013 se       0.1181 t       6.55
 nr  33             0.62941 g    -0.000019 se       0.1375 t       4.58
 nr  34             0.78144 g     0.000001 se       0.1185 t       6.59
 nr  35             0.45260 g    -0.000039 se       0.1115 t       4.06
 nr  36             0.50905 g    -0.000029 se       0.0809 t       6.29
 nr  37            -0.10240 g     0.000016 se       0.1166 t      -0.88
 nr  38            -0.32260 g    -0.000064 se       0.1418 t      -2.27
 nr  39            -0.18120 g    -0.000035 se       0.1153 t      -1.57
 nr  40             0.47869 g     0.000101 se       0.1105 t       4.33
 nr  41             0.28705 g     0.000018 se       0.1338 t       2.15

 Logl        -594.163 -2xLogL        1188.327 Inform(NPSOL)  0

title                                                                      

Model  1 of  1

S parameters 
    0.747    0.000
    0.750    0.000
   -0.665    0.000
   -0.849    0.000
    0.712    0.000
   -0.734    0.000
    0.000    0.647
    0.000   -0.268
    0.000    0.932
    0.000   -0.228
    0.000    0.871
    0.000   -0.356

R parameters 
    0.827
    0.000    0.784
    0.000    0.000    0.649
    0.000    0.000    0.000    0.741
    0.000    0.000    0.000    0.000    0.984
    0.000    0.000    0.000    0.000    0.000    0.732
    0.000    0.000    0.000    0.000    0.000    0.000    1.014
    0.000    0.000    0.000    0.000    0.000    0.000    0.000    0.774
    0.000    0.000    0.000    0.000    0.000    0.000    0.000    0.000
    0.629
    0.000    0.000    0.000    0.000    0.000    0.000    0.000    0.000
    0.000    0.781
    0.000    0.000    0.000    0.000    0.000    0.000    0.000    0.000
    0.000    0.000    0.453
    0.000    0.000    0.000    0.000    0.000    0.000    0.000    0.000
    0.000    0.000    0.000    0.509

H parameters 
   -0.102   -0.181
   -0.323    0.479

Q parameters 
    1.000
    0.287    1.000

P parameters 
   10.000
    0.000   10.000

d parameters 
    3.276    3.354    2.891    2.847    3.087    2.935    2.684    3.048
    2.492    3.360    2.524    3.179

c parameters 
    0.000    0.000

G parameters 
    1.000    0.000
    0.000    1.000
 
P(t|t) error cov 
    0.187
    0.011    0.205
 


start: 16  5  5 end: 16  5 31 date:  4  6 2014

start getse: 16  5 26 end getse: 16  5 31
