# Supplementary material for: Measurement invariance within and between individuals: a distinct problem in testing the equivalence of intra- and inter-individual model structures
Source: Front Psychol. 2014 Sep 19;5:883. doi: 10.3389/fpsyg.2014.00883 (PMC4193237; doi:10.3389/fpsyg.2014.00883)
Supplement: Supplementary file 1 [file DataSheet1.ZIP › mkf-in-out-put-files/ouf2a1p222.txt]

max nm= 5 nt=5000 ns=  10 ny=30 nx= 5 ne=30 npar=400


Read from input file 

title                                                                           
nm=1 se=yes                                                                     
 
mo=1 ny=12 ne=2 nx=0                                                            
df=df2a1p22 rf=yes ns=1 mi=-999                                                 
S=1 d=1 R=1 Z=0 H=1 c=1 G=1 Q=1 P=1 B=0                                         

                          ===================
                          MKFv1    April 2010      
                          ===================

title                                                                      

Model  1 of  1

S fr parameters (nonzero) 
   1   0
   2   0
   3   0
   4   0
   5   0
   6   0
   0   7
   0   8
   0   9
   0  10
   0  11
   0  12

R fr parameters (nonzero) 
  25
   0  26
   0   0  27
   0   0   0  28
   0   0   0   0  29
   0   0   0   0   0  30
   0   0   0   0   0   0  31
   0   0   0   0   0   0   0  32
   0   0   0   0   0   0   0   0  33
   0   0   0   0   0   0   0   0   0  34
   0   0   0   0   0   0   0   0   0   0
  35
   0   0   0   0   0   0   0   0   0   0
   0  36

H fr parameters (nonzero) 
   0   0
   0  37

d fr parameters (nonzero) 
  13  14  15  16  17  18  19  20  21  22
  23  24

DATA SUMMARY 

MODEL  1 of  1 NY=12 NX= 0 NE= 2 Ncases=   1 START=   1 END=   1

CASE    1    T=  90 N of T missing=   0 datafile df2a1p22    

   State_0    0.00   0.00
   var          1        2        3        4        5        6        7
   %miss   0.0000   0.0000   0.0000   0.0000   0.0000   0.0000   0.0000
   mean      3.28     3.36     2.89     2.84     3.09     2.93     2.67
   var       1.42     1.38     1.12     1.51     1.53     1.31     1.60
   std       1.19     1.18     1.06     1.23     1.24     1.14     1.26
   min       1.00     1.00     1.00     0.00     0.00     1.00     0.00
   max       6.00     5.00     5.00     5.00     6.00     5.00     5.00
   var          8        9       10       11       12
   %miss   0.0000   0.0000   0.0000   0.0000   0.0000
   mean      3.06     2.47     3.37     2.50     3.19
   var       0.87     1.85     0.85     1.52     0.69
   std       0.94     1.36     0.92     1.23     0.83
   min       1.00     0.00     1.00     0.00     2.00
   max       5.00     5.00     6.00     5.00     5.00
 
 
 N of penalized error - during npsol
 --- Density less/equal zero     39 times 
 
 
 ML parameter estimates 
 nr   1             0.77644 g    -0.000001 se       0.1274 t       6.09
 nr   2             0.77797 g     0.000004 se       0.1218 t       6.39
 nr   3            -0.70221 g    -0.000001 se       0.1116 t      -6.29
 nr   4            -0.87128 g     0.000002 se       0.1273 t      -6.84
 nr   5             0.71664 g    -0.000003 se       0.1320 t       5.43
 nr   6            -0.75272 g     0.000002 se       0.1192 t      -6.31
 nr   7             0.69018 g    -0.000017 se       0.1173 t       5.88
 nr   8            -0.27789 g    -0.000019 se       0.0945 t      -2.94
 nr   9             0.99855 g     0.000049 se       0.1191 t       8.39
 nr  10            -0.24948 g     0.000029 se       0.0936 t      -2.66
 nr  11             0.92369 g    -0.000054 se       0.1130 t       8.17
 nr  12            -0.37782 g    -0.000038 se       0.0815 t      -4.64
 nr  13             3.27778 g     0.000000 se       0.1257 t      26.07
 nr  14             3.35556 g     0.000002 se       0.1240 t      27.05
 nr  15             2.88889 g    -0.000001 se       0.1116 t      25.89
 nr  16             2.84444 g     0.000002 se       0.1295 t      21.97
 nr  17             3.08889 g     0.000000 se       0.1302 t      23.73
 nr  18             2.93333 g     0.000000 se       0.1205 t      24.34
 nr  19             2.67680 g    -0.000002 se       0.1645 t      16.27
 nr  20             3.05148 g    -0.000003 se       0.1060 t      28.80
 nr  21             2.48132 g     0.000007 se       0.2000 t      12.41
 nr  22             3.36300 g     0.000001 se       0.1035 t      32.50
 nr  23             2.51356 g    -0.000008 se       0.1830 t      13.74
 nr  24             3.18334 g    -0.000002 se       0.1020 t      31.20
 nr  25             0.81998 g     0.000002 se       0.1551 t       5.29
 nr  26             0.77945 g     0.000001 se       0.1425 t       5.47
 nr  27             0.62789 g    -0.000002 se       0.1190 t       5.28
 nr  28             0.75000 g     0.000001 se       0.1536 t       4.88
 nr  29             1.01187 g     0.000000 se       0.1720 t       5.88
 nr  30             0.74007 g     0.000002 se       0.1365 t       5.42
 nr  31             1.00854 g     0.000001 se       0.1698 t       5.94
 nr  32             0.77881 g     0.000000 se       0.1189 t       6.55
 nr  33             0.61086 g     0.000001 se       0.1409 t       4.33
 nr  34             0.77717 g    -0.000001 se       0.1181 t       6.58
 nr  35             0.45731 g     0.000005 se       0.1145 t       3.99
 nr  36             0.50930 g    -0.000001 se       0.0814 t       6.26
 nr  37             0.42187 g    -0.000010 se       0.1131 t       3.73

 Logl        -600.846 -2xLogL        1201.693 Inform(NPSOL)  0

title                                                                      

Model  1 of  1

S parameters 
    0.776    0.000
    0.778    0.000
   -0.702    0.000
   -0.871    0.000
    0.717    0.000
   -0.753    0.000
    0.000    0.690
    0.000   -0.278
    0.000    0.999
    0.000   -0.249
    0.000    0.924
    0.000   -0.378

R parameters 
    0.820
    0.000    0.779
    0.000    0.000    0.628
    0.000    0.000    0.000    0.750
    0.000    0.000    0.000    0.000    1.012
    0.000    0.000    0.000    0.000    0.000    0.740
    0.000    0.000    0.000    0.000    0.000    0.000    1.009
    0.000    0.000    0.000    0.000    0.000    0.000    0.000    0.779
    0.000    0.000    0.000    0.000    0.000    0.000    0.000    0.000
    0.611
    0.000    0.000    0.000    0.000    0.000    0.000    0.000    0.000
    0.000    0.777
    0.000    0.000    0.000    0.000    0.000    0.000    0.000    0.000
    0.000    0.000    0.457
    0.000    0.000    0.000    0.000    0.000    0.000    0.000    0.000
    0.000    0.000    0.000    0.509

H parameters 
    0.000    0.000
    0.000    0.422

Q parameters 
    1.000
    0.000    1.000

P parameters 
   10.000
    0.000   10.000

d parameters 
    3.278    3.356    2.889    2.844    3.089    2.933    2.677    3.051
    2.481    3.363    2.514    3.183

c parameters 
    0.000    0.000

G parameters 
    1.000    0.000
    0.000    1.000
 
P(t|t) error cov 
    0.179
    0.000    0.185
 


start: 16 21 11 end: 16 21 32 date:  4  6 2014

start getse: 16 21 28 end getse: 16 21 32
