# Supplementary material for: Measurement invariance within and between individuals: a distinct problem in testing the equivalence of intra- and inter-individual model structures
Source: Front Psychol. 2014 Sep 19;5:883. doi: 10.3389/fpsyg.2014.00883 (PMC4193237; doi:10.3389/fpsyg.2014.00883)
Supplement: Supplementary file 1 [file DataSheet1.ZIP › mkf-in-out-put-files/ouf2a1p71.txt]

max nm= 5 nt=5000 ns=  10 ny=30 nx= 5 ne=30 npar=400


Read from input file 

title                                                                           
nm=1 se=yes                                                                     
 
mo=1 ny=12 ne=2 nx=0                                                            
df=df2a1p7 rf=yes ns=1 mi=-999                                                  
S=1 d=1 R=1 Z=0 H=1 c=1 G=1 Q=1 P=1 B=0                                         

                          ===================
                          MKFv1    April 2010      
                          ===================

title                                                                      

Model  1 of  1

S fr parameters (nonzero) 
   1   0
   2   0
   3   0
   4   0
   5   0
   6   0
   0   7
   0   8
   0   9
   0  10
   0  11
   0  12

R fr parameters (nonzero) 
  25
   0  26
   0   0  27
   0   0   0  28
   0   0   0   0  29
   0   0   0   0   0  30
   0   0   0   0   0   0  31
   0   0   0   0   0   0   0  32
   0   0   0   0   0   0   0   0  33
   0   0   0   0   0   0   0   0   0  34
   0   0   0   0   0   0   0   0   0   0
  35
   0   0   0   0   0   0   0   0   0   0
   0  36

H fr parameters (nonzero) 
  37  39
  38  40

Q fr parameters (nonzero) 
   0
  41   0

d fr parameters (nonzero) 
  13  14  15  16  17  18  19  20  21  22
  23  24

DATA SUMMARY 

MODEL  1 of  1 NY=12 NX= 0 NE= 2 Ncases=   1 START=   1 END=   1

CASE    1    T=  90 N of T missing=   0 datafile df2a1p7     

   State_0    0.00   0.00
   var          1        2        3        4        5        6        7
   %miss   0.0000   0.0000   0.0000   0.0000   0.0000   0.0000   0.0000
   mean      3.17     3.44     1.52     1.90     3.00     2.38     3.47
   var       1.38     1.82     1.21     1.80     1.44     2.08     0.78
   std       1.18     1.35     1.10     1.34     1.20     1.44     0.88
   min       1.00     0.00     0.00     0.00     0.00     0.00     2.00
   max       6.00     6.00     5.00     6.00     6.00     6.00     5.00
   var          8        9       10       11       12
   %miss   0.0000   0.0000   0.0000   0.0000   0.0000
   mean      3.87     1.81     2.79     2.29     2.94
   var       0.83     1.00     1.14     1.14     0.81
   std       0.91     1.00     1.07     1.07     0.90
   min       2.00     0.00     1.00     0.00     1.00
   max       5.00     5.00     6.00     5.00     5.00
 
 
 N of penalized error - during npsol
 --- P matrix not posdef in KF   33 times 
 --- Density less/equal zero     22 times 
 
 
 ML parameter estimates 
 nr   1            -0.97083 g    -0.000146 se       0.1032 t      -9.41
 nr   2            -1.05436 g     0.000222 se       0.1215 t      -8.68
 nr   3             0.57527 g     0.000056 se       0.1110 t       5.18
 nr   4             0.93948 g     0.000058 se       0.1265 t       7.43
 nr   5            -1.05265 g    -0.000057 se       0.1022 t     -10.30
 nr   6             1.11911 g     0.000004 se       0.1305 t       8.58
 nr   7             0.50148 g     0.000056 se       0.0947 t       5.30
 nr   8            -0.04376 g    -0.000017 se       0.1023 t      -0.43
 nr   9             0.60120 g    -0.000170 se       0.1037 t       5.80
 nr  10            -0.02046 g    -0.000067 se       0.1223 t      -0.17
 nr  11             0.81791 g     0.000037 se       0.1172 t       6.98
 nr  12            -0.31227 g    -0.000172 se       0.0980 t      -3.19
 nr  13             3.15870 g    -0.000025 se       0.1222 t      25.86
 nr  14             3.43579 g     0.000080 se       0.1405 t      24.45
 nr  15             1.52694 g     0.000031 se       0.1150 t      13.27
 nr  16             1.90771 g     0.000022 se       0.1400 t      13.63
 nr  17             2.99136 g    -0.000017 se       0.1246 t      24.01
 nr  18             2.38696 g    -0.000004 se       0.1500 t      15.91
 nr  19             3.46315 g     0.000048 se       0.1017 t      34.05
 nr  20             3.86697 g     0.000004 se       0.0959 t      40.32
 nr  21             1.80689 g    -0.000019 se       0.1160 t      15.58
 nr  22             2.78903 g    -0.000024 se       0.1128 t      24.73
 nr  23             2.28315 g     0.000005 se       0.1306 t      17.49
 nr  24             2.94663 g    -0.000007 se       0.0981 t      30.05
 nr  25             0.42102 g    -0.000002 se       0.0809 t       5.20
 nr  26             0.68966 g    -0.000017 se       0.1226 t       5.63
 nr  27             0.86718 g     0.000005 se       0.1345 t       6.45
 nr  28             0.89996 g    -0.000018 se       0.1486 t       6.06
 nr  29             0.31309 g     0.000018 se       0.0724 t       4.33
 nr  30             0.80080 g    -0.000002 se       0.1408 t       5.69
 nr  31             0.49551 g     0.000068 se       0.0988 t       5.01
 nr  32             0.82448 g     0.000000 se       0.1230 t       6.70
 nr  33             0.58558 g     0.000009 se       0.1087 t       5.39
 nr  34             1.14384 g     0.000023 se       0.1705 t       6.71
 nr  35             0.37607 g    -0.000015 se       0.1344 t       2.80
 nr  36             0.69685 g     0.000000 se       0.1090 t       6.39
 nr  37             0.11955 g     0.000004 se       0.1355 t       0.88
 nr  38            -0.27557 g     0.000025 se       0.1609 t      -1.71
 nr  39             0.15709 g    -0.000003 se       0.1398 t       1.12
 nr  40             0.14490 g     0.000012 se       0.1585 t       0.91
 nr  41            -0.51087 g     0.000010 se       0.1157 t      -4.41

 Logl        -539.250 -2xLogL        1078.501 Inform(NPSOL)  0

title                                                                      

Model  1 of  1

S parameters 
   -0.971    0.000
   -1.054    0.000
    0.575    0.000
    0.939    0.000
   -1.053    0.000
    1.119    0.000
    0.000    0.501
    0.000   -0.044
    0.000    0.601
    0.000   -0.020
    0.000    0.818
    0.000   -0.312

R parameters 
    0.421
    0.000    0.690
    0.000    0.000    0.867
    0.000    0.000    0.000    0.900
    0.000    0.000    0.000    0.000    0.313
    0.000    0.000    0.000    0.000    0.000    0.801
    0.000    0.000    0.000    0.000    0.000    0.000    0.496
    0.000    0.000    0.000    0.000    0.000    0.000    0.000    0.824
    0.000    0.000    0.000    0.000    0.000    0.000    0.000    0.000
    0.586
    0.000    0.000    0.000    0.000    0.000    0.000    0.000    0.000
    0.000    1.144
    0.000    0.000    0.000    0.000    0.000    0.000    0.000    0.000
    0.000    0.000    0.376
    0.000    0.000    0.000    0.000    0.000    0.000    0.000    0.000
    0.000    0.000    0.000    0.697

H parameters 
    0.120    0.157
   -0.276    0.145

Q parameters 
    1.000
   -0.511    1.000

P parameters 
    1.000
    0.020    1.000

d parameters 
    3.159    3.436    1.527    1.908    2.991    2.387    3.463    3.867
    1.807    2.789    2.283    2.947

c parameters 
    0.000    0.000

G parameters 
    1.000    0.000
    0.000    1.000
 
P(t|t) error cov 
    0.087
   -0.013    0.231
 


start: 13  0 36 end: 13  0 57 date:  5  6 2014

start getse: 13  0 53 end getse: 13  0 57
