# Supplementary material for: Measurement invariance within and between individuals: a distinct problem in testing the equivalence of intra- and inter-individual model structures
Source: Front Psychol. 2014 Sep 19;5:883. doi: 10.3389/fpsyg.2014.00883 (PMC4193237; doi:10.3389/fpsyg.2014.00883)
Supplement: Supplementary file 1 [file DataSheet1.ZIP › mkf-in-out-put-files/ouf2a1p72.txt]

max nm= 5 nt=5000 ns=  10 ny=30 nx= 5 ne=30 npar=400


Read from input file 

title                                                                           
nm=1 se=yes                                                                     
 
mo=1 ny=12 ne=2 nx=0                                                            
df=df2a1p7 rf=yes ns=1 mi=-999                                                  
S=1 d=1 R=1 Z=0 H=1 c=1 G=1 Q=1 P=1 B=0                                         

                          ===================
                          MKFv1    April 2010      
                          ===================

title                                                                      

Model  1 of  1

S fr parameters (nonzero) 
   1   0
   2   0
   3   0
   4   0
   5   0
   6   0
   0   7
   0   8
   0   9
   0  10
   0  11
   0  12

R fr parameters (nonzero) 
  25
   0  26
   0   0  27
   0   0   0  28
   0   0   0   0  29
   0   0   0   0   0  30
   0   0   0   0   0   0  31
   0   0   0   0   0   0   0  32
   0   0   0   0   0   0   0   0  33
   0   0   0   0   0   0   0   0   0  34
   0   0   0   0   0   0   0   0   0   0
  35
   0   0   0   0   0   0   0   0   0   0
   0  36

H fr parameters (nonzero) 
   0   0
   0  37

Q fr parameters (nonzero) 
   0
  38   0

d fr parameters (nonzero) 
  13  14  15  16  17  18  19  20  21  22
  23  24

DATA SUMMARY 

MODEL  1 of  1 NY=12 NX= 0 NE= 2 Ncases=   1 START=   1 END=   1

CASE    1    T=  90 N of T missing=   0 datafile df2a1p7     

   State_0    0.00   0.00
   var          1        2        3        4        5        6        7
   %miss   0.0000   0.0000   0.0000   0.0000   0.0000   0.0000   0.0000
   mean      3.17     3.44     1.52     1.90     3.00     2.38     3.47
   var       1.38     1.82     1.21     1.80     1.44     2.08     0.78
   std       1.18     1.35     1.10     1.34     1.20     1.44     0.88
   min       1.00     0.00     0.00     0.00     0.00     0.00     2.00
   max       6.00     6.00     5.00     6.00     6.00     6.00     5.00
   var          8        9       10       11       12
   %miss   0.0000   0.0000   0.0000   0.0000   0.0000
   mean      3.87     1.81     2.79     2.29     2.94
   var       0.83     1.00     1.14     1.14     0.81
   std       0.91     1.00     1.07     1.07     0.90
   min       2.00     0.00     1.00     0.00     1.00
   max       5.00     5.00     6.00     5.00     5.00
 
 
 N of penalized error - during npsol
 --- P matrix not posdef in KF   26 times 
 --- Density less/equal zero     24 times 
 
 
 ML parameter estimates 
 nr   1            -0.98005 g    -0.000089 se       0.1037 t      -9.45
 nr   2            -1.06364 g    -0.000013 se       0.1226 t      -8.68
 nr   3             0.58301 g     0.000006 se       0.1121 t       5.20
 nr   4             0.95168 g    -0.000035 se       0.1271 t       7.49
 nr   5            -1.06478 g     0.000061 se       0.1023 t     -10.41
 nr   6             1.13555 g    -0.000041 se       0.1308 t       8.68
 nr   7            -0.53194 g    -0.000069 se       0.0974 t      -5.46
 nr   8             0.03131 g    -0.000003 se       0.1042 t       0.30
 nr   9            -0.60082 g    -0.000077 se       0.1128 t      -5.33
 nr  10            -0.00315 g    -0.000069 se       0.1270 t      -0.02
 nr  11            -0.81264 g     0.000107 se       0.1272 t      -6.39
 nr  12             0.30769 g    -0.000089 se       0.1021 t       3.01
 nr  13             3.15955 g    -0.000021 se       0.1241 t      25.46
 nr  14             3.43673 g     0.000040 se       0.1425 t      24.11
 nr  15             1.52645 g    -0.000016 se       0.1158 t      13.19
 nr  16             1.90691 g    -0.000012 se       0.1416 t      13.47
 nr  17             2.99227 g     0.000067 se       0.1268 t      23.59
 nr  18             2.38602 g     0.000029 se       0.1522 t      15.68
 nr  19             3.45771 g    -0.000252 se       0.1117 t      30.94
 nr  20             3.86719 g     0.000030 se       0.0959 t      40.32
 nr  21             1.80100 g     0.000044 se       0.1262 t      14.27
 nr  22             2.78884 g    -0.000021 se       0.1128 t      24.73
 nr  23             2.27521 g     0.000092 se       0.1466 t      15.52
 nr  24             2.94962 g    -0.000051 se       0.1012 t      29.14
 nr  25             0.42451 g     0.000109 se       0.0812 t       5.23
 nr  26             0.69535 g     0.000005 se       0.1232 t       5.64
 nr  27             0.86575 g     0.000016 se       0.1343 t       6.44
 nr  28             0.89700 g     0.000004 se       0.1482 t       6.05
 nr  29             0.31268 g     0.000062 se       0.0721 t       4.34
 nr  30             0.79230 g     0.000026 se       0.1399 t       5.66
 nr  31             0.47002 g     0.000038 se       0.1048 t       4.48
 nr  32             0.82558 g    -0.000034 se       0.1231 t       6.71
 nr  33             0.59935 g     0.000053 se       0.1161 t       5.16
 nr  34             1.14431 g     0.000033 se       0.1706 t       6.71
 nr  35             0.41014 g     0.000072 se       0.1449 t       2.83
 nr  36             0.70356 g     0.000032 se       0.1102 t       6.39
 nr  37             0.34435 g    -0.000117 se       0.1264 t       2.73
 nr  38             0.54729 g    -0.000054 se       0.1190 t       4.60

 Logl        -540.942 -2xLogL        1081.885 Inform(NPSOL)  0

title                                                                      

Model  1 of  1

S parameters 
   -0.980    0.000
   -1.064    0.000
    0.583    0.000
    0.952    0.000
   -1.065    0.000
    1.136    0.000
    0.000   -0.532
    0.000    0.031
    0.000   -0.601
    0.000   -0.003
    0.000   -0.813
    0.000    0.308

R parameters 
    0.425
    0.000    0.695
    0.000    0.000    0.866
    0.000    0.000    0.000    0.897
    0.000    0.000    0.000    0.000    0.313
    0.000    0.000    0.000    0.000    0.000    0.792
    0.000    0.000    0.000    0.000    0.000    0.000    0.470
    0.000    0.000    0.000    0.000    0.000    0.000    0.000    0.826
    0.000    0.000    0.000    0.000    0.000    0.000    0.000    0.000
    0.599
    0.000    0.000    0.000    0.000    0.000    0.000    0.000    0.000
    0.000    1.144
    0.000    0.000    0.000    0.000    0.000    0.000    0.000    0.000
    0.000    0.000    0.410
    0.000    0.000    0.000    0.000    0.000    0.000    0.000    0.000
    0.000    0.000    0.000    0.704

H parameters 
    0.000    0.000
    0.000    0.344

Q parameters 
    1.000
    0.547    1.000

P parameters 
    1.000
    0.020    1.000

d parameters 
    3.160    3.437    1.526    1.907    2.992    2.386    3.458    3.867
    1.801    2.789    2.275    2.950

c parameters 
    0.000    0.000

G parameters 
    1.000    0.000
    0.000    1.000
 
P(t|t) error cov 
    0.085
    0.015    0.234
 


start: 13 46 20 end: 13 46 40 date:  5  6 2014

start getse: 13 46 37 end getse: 13 46 40
