# Supplementary material for: Measurement invariance within and between individuals: a distinct problem in testing the equivalence of intra- and inter-individual model structures
Source: Front Psychol. 2014 Sep 19;5:883. doi: 10.3389/fpsyg.2014.00883 (PMC4193237; doi:10.3389/fpsyg.2014.00883)
Supplement: Supplementary file 1 [file DataSheet1.ZIP › mkf-in-out-put-files/ouf2a1xp71.txt]

max nm= 5 nt=5000 ns=  10 ny=30 nx= 5 ne=30 npar=400


Read from input file 

title                                                                           
nm=1 se=yes                                                                     
 
mo=1 ny=12 ne=2 nx=1                                                            
df=df2a1xp7 rf=yes ns=1 mi=-999                                                 
S=1 d=1 R=1 Z=1 H=1 c=1 G=1 Q=1 P=1 B=1                                         

                          ===================
                          MKFv1    April 2010      
                          ===================

title                                                                      

Model  1 of  1

S fr parameters (nonzero) 
   1   0
   2   0
   3   0
   4   0
   5   0
   6   0
   0   7
   0   8
   0   9
   0  10
   0  11
   0  12

R fr parameters (nonzero) 
  25
   0  26
   0   0  27
   0   0   0  28
   0   0   0   0  29
   0   0   0   0   0  30
   0   0   0   0   0   0  31
   0   0   0   0   0   0   0  32
   0   0   0   0   0   0   0   0  33
   0   0   0   0   0   0   0   0   0  34
   0   0   0   0   0   0   0   0   0   0
  35
   0   0   0   0   0   0   0   0   0   0
   0  36

H fr parameters (nonzero) 
   0   0
   0  37

Q fr parameters (nonzero) 
   0
  38   0

d fr parameters (nonzero) 
  13  14  15  16  17  18  19  20  21  22
  23  24

Z fr parameters (nonzero) 
  39
  40
  41
  42
  43
  44
  45
  46
  47
  48
  49
  50

B fr parameters (nonzero) 
  51
  52

DATA SUMMARY 

MODEL  1 of  1 NY=12 NX= 1 NE= 2 Ncases=   1 START=   1 END=   1

CASE    1    T=  90 N of T missing=   0 datafile df2a1xp7    

   State_0    0.00   0.00
   var          1        2        3        4        5        6        7
   %miss   0.0000   0.0000   0.0000   0.0000   0.0000   0.0000   0.0000
   mean      3.17     3.44     1.52     1.90     3.00     2.38     3.47
   var       1.38     1.82     1.21     1.80     1.44     2.08     0.78
   std       1.18     1.35     1.10     1.34     1.20     1.44     0.88
   min       1.00     0.00     0.00     0.00     0.00     0.00     2.00
   max       6.00     6.00     5.00     6.00     6.00     6.00     5.00

Number of fixed regressors  1

   var          8        9       10       11       12
   %miss   0.0000   0.0000   0.0000   0.0000   0.0000
   mean      3.87     1.81     2.79     2.29     2.94
   var       0.83     1.00     1.14     1.14     0.81
   std       0.91     1.00     1.07     1.07     0.90
   min       2.00     0.00     1.00     0.00     1.00
   max       5.00     5.00     6.00     5.00     5.00

Number of fixed regressors  1

 
 
 N of penalized error - during npsol
 --- P matrix not posdef in KF   34 times 
 --- Density less/equal zero     25 times 
 

 eps in getse was set: eps *     10.0
 
 ML parameter estimates 
 nr   1            -0.94676 g    -0.000025 se       0.1009 t      -9.38
 nr   2            -1.01189 g    -0.000088 se       0.1201 t      -8.42
 nr   3             0.53088 g     0.000033 se       0.1091 t       4.87
 nr   4             0.87042 g    -0.000049 se       0.1187 t       7.34
 nr   5            -1.07666 g     0.000011 se       0.1012 t     -10.64
 nr   6             1.11553 g     0.000085 se       0.1302 t       8.57
 nr   7             0.54416 g    -0.000023 se       0.0829 t       6.56
 nr   8             0.03967 g     0.000004 se       0.0994 t       0.40
 nr   9             0.43122 g     0.000067 se       0.1065 t       4.05
 nr  10             0.20990 g    -0.000005 se       0.1187 t       1.77
 nr  11             0.61079 g    -0.000035 se       0.1060 t       5.76
 nr  12            -0.15824 g    -0.000054 se       0.0976 t      -1.62
 nr  13             3.52741 g    -0.000025 se       0.2001 t      17.63
 nr  14             3.84412 g    -0.000008 se       0.2303 t      16.69
 nr  15             1.15796 g    -0.000014 se       0.1859 t       6.23
 nr  16             1.26645 g     0.000005 se       0.2187 t       5.79
 nr  17             3.09239 g    -0.000031 se       0.2107 t      14.68
 nr  18             2.14766 g     0.000015 se       0.2509 t       8.56
 nr  19             3.11259 g     0.000009 se       0.2000 t      15.56
 nr  20             4.17888 g     0.000023 se       0.1544 t      27.07
 nr  21             1.36026 g     0.000030 se       0.1963 t       6.93
 nr  22             3.02106 g     0.000023 se       0.1916 t      15.77
 nr  23             1.73796 g     0.000063 se       0.2295 t       7.57
 nr  24             3.24720 g     0.000029 se       0.1578 t      20.57
 nr  25             0.40340 g    -0.000009 se       0.0763 t       5.29
 nr  26             0.69842 g     0.000013 se       0.1198 t       5.83
 nr  27             0.84130 g     0.000060 se       0.1293 t       6.50
 nr  28             0.79659 g    -0.000076 se       0.1297 t       6.14
 nr  29             0.28219 g    -0.000038 se       0.0671 t       4.21
 nr  30             0.80065 g     0.000065 se       0.1388 t       5.77
 nr  31             0.39171 g     0.000124 se       0.0749 t       5.23
 nr  32             0.76846 g     0.000036 se       0.1146 t       6.70
 nr  33             0.68878 g     0.000125 se       0.1165 t       5.91
 nr  34             1.05893 g    -0.000004 se       0.1603 t       6.61
 nr  35             0.57312 g     0.000027 se       0.1142 t       5.02
 nr  36             0.73205 g    -0.000063 se       0.1104 t       6.63
 nr  37             0.36555 g    -0.000026 se       0.0987 t       3.70
 nr  38            -0.86921 g    -0.000089 se       0.0821 t     -10.58
 nr  39            -0.67640 g    -0.000001 se    2853.5139 t       0.00
 nr  40            -0.73027 g     0.000018 se    3049.8013 t       0.00
 nr  41             0.46354 g    -0.000097 se    1600.0610 t       0.00
 nr  42             0.77891 g    -0.000048 se    2623.4094 t       0.00
 nr  43            -0.60385 g    -0.000044 se    3245.0147 t       0.00
 nr  44             0.69556 g     0.000037 se    3362.1742 t       0.00
 nr  45             0.07280 g     0.000031 se       0.1230 t       0.59
 nr  46            -0.17054 g     0.000043 se       0.0665 t      -2.57
 nr  47             0.14627 g    -0.000036 se       0.1064 t       1.38
 nr  48            -0.16376 g     0.000036 se       0.0877 t      -1.87
 nr  49             0.16157 g     0.000033 se       0.1375 t       1.17
 nr  50            -0.12511 g     0.000055 se       0.0723 t      -1.73
 nr  51            -0.50918 g    -0.000022 se    3013.9709 t       0.00
 nr  52             0.12529 g     0.000047 se       0.1934 t       0.65

 Logl        -504.875 -2xLogL        1009.750 Inform(NPSOL)  0

title                                                                      

Model  1 of  1

S parameters 
   -0.947    0.000
   -1.012    0.000
    0.531    0.000
    0.870    0.000
   -1.077    0.000
    1.116    0.000
    0.000    0.544
    0.000    0.040
    0.000    0.431
    0.000    0.210
    0.000    0.611
    0.000   -0.158

R parameters 
    0.403
    0.000    0.698
    0.000    0.000    0.841
    0.000    0.000    0.000    0.797
    0.000    0.000    0.000    0.000    0.282
    0.000    0.000    0.000    0.000    0.000    0.801
    0.000    0.000    0.000    0.000    0.000    0.000    0.392
    0.000    0.000    0.000    0.000    0.000    0.000    0.000    0.768
    0.000    0.000    0.000    0.000    0.000    0.000    0.000    0.000
    0.689
    0.000    0.000    0.000    0.000    0.000    0.000    0.000    0.000
    0.000    1.059
    0.000    0.000    0.000    0.000    0.000    0.000    0.000    0.000
    0.000    0.000    0.573
    0.000    0.000    0.000    0.000    0.000    0.000    0.000    0.000
    0.000    0.000    0.000    0.732

H parameters 
    0.000    0.000
    0.000    0.366

Q parameters 
    1.000
   -0.869    1.000

P parameters 
    1.000
    0.020    1.000

d parameters 
    3.527    3.844    1.158    1.266    3.092    2.148    3.113    4.179
    1.360    3.021    1.738    3.247

c parameters 
    0.000    0.000

Z parameters 
   -0.676
   -0.730
    0.464
    0.779
   -0.604
    0.696
    0.073
   -0.171
    0.146
   -0.164
    0.162
   -0.125

G parameters 
    1.000    0.000
    0.000    1.000

B parameters 
   -0.509
    0.125
 
P(t|t) error cov 
    0.080
   -0.047    0.212
 


start: 14 40 59 end: 14 41 30 date:  5  6 2014

start getse: 14 41 16 end getse: 14 41 30
