# Supplementary material for: Measurement invariance within and between individuals: a distinct problem in testing the equivalence of intra- and inter-individual model structures
Source: Front Psychol. 2014 Sep 19;5:883. doi: 10.3389/fpsyg.2014.00883 (PMC4193237; doi:10.3389/fpsyg.2014.00883)
Supplement: Supplementary file 1 [file DataSheet1.ZIP › mkf-in-out-put-files/ouf2a1xp73.txt]

max nm= 5 nt=5000 ns=  10 ny=30 nx= 5 ne=30 npar=400


Read from input file 

title                                                                           
nm=1 se=yes                                                                     
 
mo=1 ny=12 ne=2 nx=1                                                            
df=df2a1xp7 rf=yes ns=1 mi=-999                                                 
S=1 d=1 R=1 Z=1 H=1 c=1 G=1 Q=1 P=1 B=1                                         

                          ===================
                          MKFv1    April 2010      
                          ===================

title                                                                      

Model  1 of  1

S fr parameters (nonzero) 
   1   0
   2   0
   3   0
   4   0
   5   0
   6   0
   0   7
   0   8
   0   9
   0  10
   0  11
   0  12

R fr parameters (nonzero) 
  25
   0  26
   0   0  27
   0   0   0  28
   0   0   0   0  29
   0   0   0   0   0  30
   0   0   0   0   0   0  31
   0   0   0   0   0   0   0  32
   0   0   0   0   0   0   0   0  33
   0   0   0   0   0   0   0   0   0  34
   0   0   0   0   0   0   0   0   0   0
  35
   0   0   0   0   0   0   0   0   0   0
   0  36

H fr parameters (nonzero) 
   0   0
   0  37

Q fr parameters (nonzero) 
   0
  38   0

d fr parameters (nonzero) 
  13  14  15  16  17  18  19  20  21  22
  23  24

Z fr parameters (nonzero) 
   0
   0
   0
   0
   0
   0
  39
  40
  41
  42
  43
  44

B fr parameters (nonzero) 
   0
  45

DATA SUMMARY 

MODEL  1 of  1 NY=12 NX= 1 NE= 2 Ncases=   1 START=   1 END=   1

CASE    1    T=  90 N of T missing=   0 datafile df2a1xp7    

   State_0    0.00   0.00
   var          1        2        3        4        5        6        7
   %miss   0.0000   0.0000   0.0000   0.0000   0.0000   0.0000   0.0000
   mean      3.17     3.44     1.52     1.90     3.00     2.38     3.47
   var       1.38     1.82     1.21     1.80     1.44     2.08     0.78
   std       1.18     1.35     1.10     1.34     1.20     1.44     0.88
   min       1.00     0.00     0.00     0.00     0.00     0.00     2.00
   max       6.00     6.00     5.00     6.00     6.00     6.00     5.00

Number of fixed regressors  1

   var          8        9       10       11       12
   %miss   0.0000   0.0000   0.0000   0.0000   0.0000
   mean      3.87     1.81     2.79     2.29     2.94
   var       0.83     1.00     1.14     1.14     0.81
   std       0.91     1.00     1.07     1.07     0.90
   min       2.00     0.00     1.00     0.00     1.00
   max       5.00     5.00     6.00     5.00     5.00

Number of fixed regressors  1

 
 
 N of penalized error - during npsol
 --- P matrix not posdef in KF   29 times 
 --- Density less/equal zero     24 times 
 
 
 ML parameter estimates 
 nr   1            -0.99710 g    -0.000018 se       0.1033 t      -9.65
 nr   2            -1.06407 g    -0.000056 se       0.1228 t      -8.66
 nr   3             0.58779 g    -0.000019 se       0.1119 t       5.25
 nr   4             0.96162 g    -0.000018 se       0.1269 t       7.57
 nr   5            -1.05390 g    -0.000012 se       0.1032 t     -10.21
 nr   6             1.13280 g     0.000046 se       0.1313 t       8.63
 nr   7             0.55378 g     0.000257 se       0.0844 t       6.56
 nr   8             0.03655 g    -0.000351 se       0.1011 t       0.36
 nr   9             0.43693 g    -0.000476 se       0.1070 t       4.08
 nr  10             0.22336 g    -0.000003 se       0.1206 t       1.85
 nr  11             0.61639 g    -0.000258 se       0.1065 t       5.79
 nr  12            -0.15545 g    -0.000199 se       0.0988 t      -1.57
 nr  13             3.15208 g    -0.000004 se       0.1243 t      25.36
 nr  14             3.42888 g    -0.000008 se       0.1427 t      24.03
 nr  15             1.53082 g    -0.000020 se       0.1158 t      13.22
 nr  16             1.91407 g     0.000010 se       0.1417 t      13.51
 nr  17             2.98458 g    -0.000021 se       0.1270 t      23.50
 nr  18             2.39435 g     0.000004 se       0.1523 t      15.72
 nr  19             2.89536 g     0.000025 se       0.1873 t      15.46
 nr  20             4.16485 g     0.000094 se       0.1613 t      25.83
 nr  21             1.18902 g    -0.000021 se       0.1875 t       6.34
 nr  22             2.93265 g     0.000099 se       0.1974 t      14.86
 nr  23             1.49660 g     0.000019 se       0.2120 t       7.06
 nr  24             3.30772 g     0.000069 se       0.1622 t      20.39
 nr  25             0.39523 g     0.000011 se       0.0773 t       5.11
 nr  26             0.69940 g     0.000057 se       0.1222 t       5.72
 nr  27             0.86168 g    -0.000005 se       0.1334 t       6.46
 nr  28             0.88207 g    -0.000017 se       0.1453 t       6.07
 nr  29             0.34057 g     0.000026 se       0.0728 t       4.68
 nr  30             0.80415 g     0.000031 se       0.1402 t       5.74
 nr  31             0.39217 g     0.000008 se       0.0741 t       5.29
 nr  32             0.76879 g    -0.000057 se       0.1147 t       6.70
 nr  33             0.69091 g     0.000096 se       0.1159 t       5.96
 nr  34             1.05433 g     0.000008 se       0.1597 t       6.60
 nr  35             0.58076 g    -0.000027 se       0.1133 t       5.12
 nr  36             0.73403 g    -0.000013 se       0.1106 t       6.64
 nr  37             0.38359 g    -0.000225 se       0.0967 t       3.97
 nr  38            -0.88939 g     0.000067 se       0.0780 t     -11.40
 nr  39             0.07915 g     0.000076 se       0.1168 t       0.68
 nr  40            -0.16952 g     0.000238 se       0.0661 t      -2.57
 nr  41             0.15158 g     0.000014 se       0.1020 t       1.49
 nr  42            -0.16274 g     0.000302 se       0.0870 t      -1.87
 nr  43             0.16946 g     0.000041 se       0.1302 t       1.30
 nr  44            -0.12777 g     0.000178 se       0.0708 t      -1.80
 nr  45             0.23874 g     0.000033 se       0.1712 t       1.39

 Logl        -517.139 -2xLogL        1034.278 Inform(NPSOL)  0

title                                                                      

Model  1 of  1

S parameters 
   -0.997    0.000
   -1.064    0.000
    0.588    0.000
    0.962    0.000
   -1.054    0.000
    1.133    0.000
    0.000    0.554
    0.000    0.037
    0.000    0.437
    0.000    0.223
    0.000    0.616
    0.000   -0.155

R parameters 
    0.395
    0.000    0.699
    0.000    0.000    0.862
    0.000    0.000    0.000    0.882
    0.000    0.000    0.000    0.000    0.341
    0.000    0.000    0.000    0.000    0.000    0.804
    0.000    0.000    0.000    0.000    0.000    0.000    0.392
    0.000    0.000    0.000    0.000    0.000    0.000    0.000    0.769
    0.000    0.000    0.000    0.000    0.000    0.000    0.000    0.000
    0.691
    0.000    0.000    0.000    0.000    0.000    0.000    0.000    0.000
    0.000    1.054
    0.000    0.000    0.000    0.000    0.000    0.000    0.000    0.000
    0.000    0.000    0.581
    0.000    0.000    0.000    0.000    0.000    0.000    0.000    0.000
    0.000    0.000    0.000    0.734

H parameters 
    0.000    0.000
    0.000    0.384

Q parameters 
    1.000
   -0.889    1.000

P parameters 
    1.000
    0.020    1.000

d parameters 
    3.152    3.429    1.531    1.914    2.985    2.394    2.895    4.165
    1.189    2.933    1.497    3.308

c parameters 
    0.000    0.000

Z parameters 
    0.000
    0.000
    0.000
    0.000
    0.000
    0.000
    0.079
   -0.170
    0.152
   -0.163
    0.169
   -0.128

G parameters 
    1.000    0.000
    0.000    1.000

B parameters 
    0.000
    0.239
 
P(t|t) error cov 
    0.080
   -0.050    0.198
 


start: 14 56 31 end: 14 56 52 date:  5  6 2014

start getse: 14 56 46 end getse: 14 56 52
