# Supplementary material for: Measurement invariance within and between individuals: a distinct problem in testing the equivalence of intra- and inter-individual model structures
Source: Front Psychol. 2014 Sep 19;5:883. doi: 10.3389/fpsyg.2014.00883 (PMC4193237; doi:10.3389/fpsyg.2014.00883)
Supplement: Supplementary file 1 [file DataSheet1.ZIP › mkf-in-out-put-files/ouf2a1xp74.txt]

max nm= 5 nt=5000 ns=  10 ny=30 nx= 5 ne=30 npar=400


Read from input file 

title                                                                           
nm=1 se=yes                                                                     
 
mo=1 ny=12 ne=2 nx=1                                                            
df=df2a1xp7 rf=yes ns=1 mi=-999                                                 
S=1 d=1 R=1 Z=1 H=1 c=1 G=1 Q=1 P=1 B=1                                         

                          ===================
                          MKFv1    April 2010      
                          ===================

title                                                                      

Model  1 of  1

S fr parameters (nonzero) 
   1   0
   2   0
   3   0
   4   0
   5   0
   6   0
   0   7
   0   8
   0   9
   0  10
   0  11
   0  12

R fr parameters (nonzero) 
  25
   0  26
   0   0  27
   0   0   0  28
   0   0   0   0  29
   0   0   0   0   0  30
   0   0   0   0   0   0  31
   0   0   0   0   0   0   0  32
   0   0   0   0   0   0   0   0  33
   0   0   0   0   0   0   0   0   0  34
   0   0   0   0   0   0   0   0   0   0
  35
   0   0   0   0   0   0   0   0   0   0
   0  36

H fr parameters (nonzero) 
   0   0
   0  37

Q fr parameters (nonzero) 
   0
  38   0

d fr parameters (nonzero) 
  13  14  15  16  17  18  19  20  21  22
  23  24

B fr parameters (nonzero) 
   0
  39

DATA SUMMARY 

MODEL  1 of  1 NY=12 NX= 1 NE= 2 Ncases=   1 START=   1 END=   1

CASE    1    T=  90 N of T missing=   0 datafile df2a1xp7    

   State_0    0.00   0.00
   var          1        2        3        4        5        6        7
   %miss   0.0000   0.0000   0.0000   0.0000   0.0000   0.0000   0.0000
   mean      3.17     3.44     1.52     1.90     3.00     2.38     3.47
   var       1.38     1.82     1.21     1.80     1.44     2.08     0.78
   std       1.18     1.35     1.10     1.34     1.20     1.44     0.88
   min       1.00     0.00     0.00     0.00     0.00     0.00     2.00
   max       6.00     6.00     5.00     6.00     6.00     6.00     5.00

Number of fixed regressors  1

   var          8        9       10       11       12
   %miss   0.0000   0.0000   0.0000   0.0000   0.0000
   mean      3.87     1.81     2.79     2.29     2.94
   var       0.83     1.00     1.14     1.14     0.81
   std       0.91     1.00     1.07     1.07     0.90
   min       2.00     0.00     1.00     0.00     1.00
   max       5.00     5.00     6.00     5.00     5.00

Number of fixed regressors  1

 
 
 N of penalized error - during npsol
 --- P matrix not posdef in KF   26 times 
 --- Density less/equal zero     23 times 
 
 
 ML parameter estimates 
 nr   1            -0.98943 g     0.000059 se       0.1032 t      -9.59
 nr   2            -1.06334 g    -0.000005 se       0.1225 t      -8.68
 nr   3             0.58858 g    -0.000007 se       0.1117 t       5.27
 nr   4             0.96185 g     0.000003 se       0.1266 t       7.60
 nr   5            -1.05483 g    -0.000034 se       0.1027 t     -10.27
 nr   6             1.13129 g    -0.000012 se       0.1309 t       8.64
 nr   7             0.52781 g     0.000159 se       0.0804 t       6.56
 nr   8            -0.07816 g    -0.000273 se       0.0917 t      -0.85
 nr   9             0.50392 g     0.000069 se       0.1032 t       4.88
 nr  10             0.04116 g    -0.000095 se       0.1124 t       0.37
 nr  11             0.67558 g     0.000008 se       0.1049 t       6.44
 nr  12            -0.25246 g     0.000184 se       0.0908 t      -2.78
 nr  13             3.15824 g    -0.000011 se       0.1241 t      25.45
 nr  14             3.43539 g     0.000012 se       0.1425 t      24.11
 nr  15             1.52724 g    -0.000046 se       0.1158 t      13.19
 nr  16             1.90819 g    -0.000004 se       0.1416 t      13.48
 nr  17             2.99102 g    -0.000022 se       0.1268 t      23.59
 nr  18             2.38741 g     0.000004 se       0.1521 t      15.69
 nr  19             2.82413 g     0.000041 se       0.1758 t      16.07
 nr  20             3.96181 g    -0.000082 se       0.1495 t      26.50
 nr  21             1.19766 g     0.000023 se       0.1771 t       6.76
 nr  22             2.73878 g    -0.000021 se       0.1776 t      15.42
 nr  23             1.46647 g     0.000014 se       0.2004 t       7.32
 nr  24             3.25178 g     0.000048 se       0.1508 t      21.56
 nr  25             0.40678 g     0.000013 se       0.0787 t       5.17
 nr  26             0.69679 g    -0.000015 se       0.1223 t       5.70
 nr  27             0.85949 g     0.000018 se       0.1333 t       6.45
 nr  28             0.87823 g     0.000014 se       0.1452 t       6.05
 nr  29             0.33452 g     0.000229 se       0.0725 t       4.61
 nr  30             0.80285 g     0.000024 se       0.1403 t       5.72
 nr  31             0.40656 g     0.000070 se       0.0795 t       5.11
 nr  32             0.81843 g     0.000012 se       0.1223 t       6.69
 nr  33             0.65524 g    -0.000008 se       0.1207 t       5.43
 nr  34             1.14204 g    -0.000002 se       0.1704 t       6.70
 nr  35             0.52333 g    -0.000078 se       0.1210 t       4.33
 nr  36             0.72208 g    -0.000023 se       0.1115 t       6.47
 nr  37             0.30693 g     0.000099 se       0.1022 t       3.00
 nr  38            -0.81937 g     0.000050 se       0.0941 t      -8.71
 nr  39             0.43699 g     0.000051 se       0.0787 t       5.55

 Logl        -524.670 -2xLogL        1049.339 Inform(NPSOL)  0

title                                                                      

Model  1 of  1

S parameters 
   -0.989    0.000
   -1.063    0.000
    0.589    0.000
    0.962    0.000
   -1.055    0.000
    1.131    0.000
    0.000    0.528
    0.000   -0.078
    0.000    0.504
    0.000    0.041
    0.000    0.676
    0.000   -0.252

R parameters 
    0.407
    0.000    0.697
    0.000    0.000    0.859
    0.000    0.000    0.000    0.878
    0.000    0.000    0.000    0.000    0.335
    0.000    0.000    0.000    0.000    0.000    0.803
    0.000    0.000    0.000    0.000    0.000    0.000    0.407
    0.000    0.000    0.000    0.000    0.000    0.000    0.000    0.818
    0.000    0.000    0.000    0.000    0.000    0.000    0.000    0.000
    0.655
    0.000    0.000    0.000    0.000    0.000    0.000    0.000    0.000
    0.000    1.142
    0.000    0.000    0.000    0.000    0.000    0.000    0.000    0.000
    0.000    0.000    0.523
    0.000    0.000    0.000    0.000    0.000    0.000    0.000    0.000
    0.000    0.000    0.000    0.722

H parameters 
    0.000    0.000
    0.000    0.307

Q parameters 
    1.000
   -0.819    1.000

P parameters 
    1.000
    0.020    1.000

d parameters 
    3.158    3.435    1.527    1.908    2.991    2.387    2.824    3.962
    1.198    2.739    1.466    3.252

c parameters 
    0.000    0.000

Z parameters 
    0.000
    0.000
    0.000
    0.000
    0.000
    0.000
    0.000
    0.000
    0.000
    0.000
    0.000
    0.000

G parameters 
    1.000    0.000
    0.000    1.000

B parameters 
    0.000
    0.437
 
P(t|t) error cov 
    0.082
   -0.039    0.223
 


start: 14 56  5 end: 14 56 19 date:  5  6 2014

start getse: 14 56 15 end getse: 14 56 19
