# Supplementary material for: Measurement invariance within and between individuals: a distinct problem in testing the equivalence of intra- and inter-individual model structures
Source: Front Psychol. 2014 Sep 19;5:883. doi: 10.3389/fpsyg.2014.00883 (PMC4193237; doi:10.3389/fpsyg.2014.00883)
Supplement: Supplementary file 1 [file DataSheet1.ZIP › mkf-in-out-put-files/ouf2a1xp75.txt]

max nm= 5 nt=5000 ns=  10 ny=30 nx= 5 ne=30 npar=400


Read from input file 

title                                                                           
nm=1 se=yes                                                                     
 
mo=1 ny=12 ne=2 nx=1                                                            
df=df2a1xp7 rf=yes ns=1 mi=-999                                                 
S=1 d=1 R=1 Z=1 H=1 c=1 G=1 Q=1 P=1 B=1                                         

                          ===================
                          MKFv1    April 2010      
                          ===================

title                                                                      

Model  1 of  1

S fr parameters (nonzero) 
   1   0
   2   0
   3   0
   4   0
   5   0
   6   0
   0   7
   0   8
   0   9
   0  10
   0  11
   0  12

R fr parameters (nonzero) 
  25
   0  26
   0   0  27
   0   0   0  28
   0   0   0   0  29
   0   0   0   0   0  30
   0   0   0   0   0   0  31
   0   0   0   0   0   0   0  32
   0   0   0   0   0   0   0   0  33
   0   0   0   0   0   0   0   0   0  34
   0   0   0   0   0   0   0   0   0   0
  35
   0   0   0   0   0   0   0   0   0   0
   0  36

H fr parameters (nonzero) 
   0   0
   0  37

Q fr parameters (nonzero) 
   0
  38   0

d fr parameters (nonzero) 
  13  14  15  16  17  18  19  20  21  22
  23  24

B fr parameters (nonzero) 
  39
  40

DATA SUMMARY 

MODEL  1 of  1 NY=12 NX= 1 NE= 2 Ncases=   1 START=   1 END=   1

CASE    1    T=  90 N of T missing=   0 datafile df2a1xp7    

   State_0    0.00   0.00
   var          1        2        3        4        5        6        7
   %miss   0.0000   0.0000   0.0000   0.0000   0.0000   0.0000   0.0000
   mean      3.17     3.44     1.52     1.90     3.00     2.38     3.47
   var       1.38     1.82     1.21     1.80     1.44     2.08     0.78
   std       1.18     1.35     1.10     1.34     1.20     1.44     0.88
   min       1.00     0.00     0.00     0.00     0.00     0.00     2.00
   max       6.00     6.00     5.00     6.00     6.00     6.00     5.00

Number of fixed regressors  1

   var          8        9       10       11       12
   %miss   0.0000   0.0000   0.0000   0.0000   0.0000
   mean      3.87     1.81     2.79     2.29     2.94
   var       0.83     1.00     1.14     1.14     0.81
   std       0.91     1.00     1.07     1.07     0.90
   min       2.00     0.00     1.00     0.00     1.00
   max       5.00     5.00     6.00     5.00     5.00

Number of fixed regressors  1

 
 
 N of penalized error - during npsol
 --- P matrix not posdef in KF   31 times 
 --- Density less/equal zero     19 times 
 
 
 ML parameter estimates 
 nr   1            -0.95980 g    -0.000012 se       0.0999 t      -9.61
 nr   2            -1.03187 g     0.000003 se       0.1185 t      -8.71
 nr   3             0.57489 g     0.000013 se       0.1078 t       5.34
 nr   4             0.93944 g     0.000054 se       0.1216 t       7.72
 nr   5            -1.01243 g     0.000010 se       0.1016 t      -9.96
 nr   6             1.09218 g    -0.000046 se       0.1277 t       8.55
 nr   7            -0.51909 g     0.000079 se       0.0790 t      -6.57
 nr   8             0.07819 g     0.000142 se       0.0904 t       0.87
 nr   9            -0.49890 g    -0.000077 se       0.1023 t      -4.88
 nr  10            -0.03764 g    -0.000034 se       0.1107 t      -0.34
 nr  11            -0.66643 g     0.000050 se       0.1044 t      -6.38
 nr  12             0.24935 g     0.000097 se       0.0899 t       2.77
 nr  13             3.47669 g     0.000004 se       0.1884 t      18.45
 nr  14             3.77774 g    -0.000036 se       0.2094 t      18.04
 nr  15             1.33653 g     0.000054 se       0.1468 t       9.10
 nr  16             1.59656 g     0.000005 se       0.2003 t       7.97
 nr  17             3.32702 g     0.000048 se       0.1946 t      17.09
 nr  18             2.02500 g    -0.000022 se       0.2220 t       9.12
 nr  19             3.00380 g     0.000098 se       0.1720 t      17.46
 nr  20             3.93639 g     0.000099 se       0.1278 t      30.79
 nr  21             1.36625 g    -0.000003 se       0.1779 t       7.68
 nr  22             2.75532 g    -0.000066 se       0.1499 t      18.38
 nr  23             1.69465 g    -0.000042 se       0.2104 t       8.05
 nr  24             3.16679 g     0.000136 se       0.1373 t      23.06
 nr  25             0.40200 g     0.000018 se       0.0781 t       5.15
 nr  26             0.69046 g     0.000003 se       0.1216 t       5.68
 nr  27             0.85299 g    -0.000024 se       0.1324 t       6.44
 nr  28             0.86098 g    -0.000008 se       0.1433 t       6.01
 nr  29             0.35255 g    -0.000009 se       0.0747 t       4.72
 nr  30             0.80881 g     0.000016 se       0.1413 t       5.72
 nr  31             0.40753 g    -0.000071 se       0.0806 t       5.05
 nr  32             0.81817 g    -0.000031 se       0.1223 t       6.69
 nr  33             0.65155 g     0.000001 se       0.1209 t       5.39
 nr  34             1.14235 g     0.000013 se       0.1704 t       6.70
 nr  35             0.52119 g    -0.000042 se       0.1220 t       4.27
 nr  36             0.72157 g     0.000007 se       0.1116 t       6.47
 nr  37             0.29798 g    -0.000016 se       0.1035 t       2.88
 nr  38             0.80617 g     0.000056 se       0.0977 t       8.25
 nr  39             0.17239 g    -0.000097 se       0.0788 t       2.19
 nr  40            -0.32304 g     0.000125 se       0.0960 t      -3.36

 Logl        -522.258 -2xLogL        1044.517 Inform(NPSOL)  0

title                                                                      

Model  1 of  1

S parameters 
   -0.960    0.000
   -1.032    0.000
    0.575    0.000
    0.939    0.000
   -1.012    0.000
    1.092    0.000
    0.000   -0.519
    0.000    0.078
    0.000   -0.499
    0.000   -0.038
    0.000   -0.666
    0.000    0.249

R parameters 
    0.402
    0.000    0.690
    0.000    0.000    0.853
    0.000    0.000    0.000    0.861
    0.000    0.000    0.000    0.000    0.353
    0.000    0.000    0.000    0.000    0.000    0.809
    0.000    0.000    0.000    0.000    0.000    0.000    0.408
    0.000    0.000    0.000    0.000    0.000    0.000    0.000    0.818
    0.000    0.000    0.000    0.000    0.000    0.000    0.000    0.000
    0.652
    0.000    0.000    0.000    0.000    0.000    0.000    0.000    0.000
    0.000    1.142
    0.000    0.000    0.000    0.000    0.000    0.000    0.000    0.000
    0.000    0.000    0.521
    0.000    0.000    0.000    0.000    0.000    0.000    0.000    0.000
    0.000    0.000    0.000    0.722

H parameters 
    0.000    0.000
    0.000    0.298

Q parameters 
    1.000
    0.806    1.000

P parameters 
    1.000
    0.020    1.000

d parameters 
    3.477    3.778    1.337    1.597    3.327    2.025    3.004    3.936
    1.366    2.755    1.695    3.167

c parameters 
    0.000    0.000

Z parameters 
    0.000
    0.000
    0.000
    0.000
    0.000
    0.000
    0.000
    0.000
    0.000
    0.000
    0.000
    0.000

G parameters 
    1.000    0.000
    0.000    1.000

B parameters 
    0.172
   -0.323
 
P(t|t) error cov 
    0.088
    0.041    0.232
 


start: 14 59 10 end: 14 59 25 date:  5  6 2014

start getse: 14 59 20 end getse: 14 59 25
