# Supplementary material for: Measurement invariance within and between individuals: a distinct problem in testing the equivalence of intra- and inter-individual model structures
Source: Front Psychol. 2014 Sep 19;5:883. doi: 10.3389/fpsyg.2014.00883 (PMC4193237; doi:10.3389/fpsyg.2014.00883)
Supplement: Supplementary file 1 [file DataSheet1.ZIP › mkf-in-out-put-files/ouf2a2p131.txt]

max nm= 5 nt=5000 ns=  10 ny=30 nx= 5 ne=30 npar=400


Read from input file 

title                                                                           
nm=1 se=yes                                                                     
 
mo=1 ny=12 ne=4 nx=0                                                            
df=df2a2p13 rf=yes ns=1 mi=-999                                                 
S=1 d=1 R=1 Z=0 H=1 c=1 G=1 Q=1 P=1 B=0                                         

                          ===================
                          MKFv1    April 2010      
                          ===================

title                                                                      

Model  1 of  1

S fr parameters (nonzero) 
   1   0   0   0
   2   0   0   0
   3   0   0   0
   4   0   0   0
   5   0   0   0
   6   0   0   0
   0   7   0   0
   0   8   0   0
   0   9   0   0
   0  10   0   0
   0  11   0   0
   0  12   0   0

R fr parameters (nonzero) 
  25
   0  26
   0   0  27
   0   0   0  28
   0   0   0   0  29
   0   0   0   0   0  30
   0   0   0   0   0   0  31
   0   0   0   0   0   0   0  32
   0   0   0   0   0   0   0   0  33
   0   0   0   0   0   0   0   0   0  34
   0   0   0   0   0   0   0   0   0   0
  35
   0   0   0   0   0   0   0   0   0   0
   0  36

H fr parameters (nonzero) 
  37  38  39  40
  41  42  43  44
   0   0   0   0
   0   0   0   0

Q fr parameters (nonzero) 
   0
  45   0
   0   0   0
   0   0   0   0

d fr parameters (nonzero) 
  13  14  15  16  17  18  19  20  21  22
  23  24

DATA SUMMARY 

MODEL  1 of  1 NY=12 NX= 0 NE= 4 Ncases=   1 START=   1 END=   1

CASE    1    T=  90 N of T missing=   0 datafile df2a2p13    

   State_0    0.00   0.00   0.00   0.00
   var          1        2        3        4        5        6        7
   %miss   0.0000   0.0000   0.0000   0.0000   0.0000   0.0000   0.0000
   mean      3.61     4.09     1.34     1.41     4.10     1.79     2.40
   var       2.44     2.19     1.16     1.71     1.58     1.66     2.08
   std       1.56     1.48     1.08     1.31     1.26     1.29     1.44
   min       0.00     0.00     0.00     0.00     1.00     0.00     0.00
   max       6.00     6.00     4.00     5.00     6.00     5.00     6.00
   var          8        9       10       11       12
   %miss   0.0000   0.0000   0.0000   0.0000   0.0000
   mean      3.93     2.31     4.20     2.40     3.52
   var       1.51     2.33     1.09     2.26     1.58
   std       1.23     1.52     1.05     1.50     1.26
   min       1.00     0.00     2.00     0.00     1.00
   max       6.00     6.00     6.00     6.00     6.00
 
 
 N of penalized error - during npsol
 --- P matrix not posdef in KF   52 times 
 --- Density less/equal zero     16 times 
 
 
 ML parameter estimates 
 nr   1            -0.86912 g     0.000032 se       0.1583 t      -5.49
 nr   2            -0.95490 g    -0.000019 se       0.1449 t      -6.59
 nr   3             0.77809 g     0.000091 se       0.1010 t       7.70
 nr   4             0.99255 g    -0.000224 se       0.1214 t       8.18
 nr   5            -1.08592 g    -0.000056 se       0.1091 t      -9.95
 nr   6             0.88184 g     0.000067 se       0.1238 t       7.12
 nr   7            -0.49737 g     0.000000 se       0.1547 t      -3.22
 nr   8             0.59423 g     0.000176 se       0.1289 t       4.61
 nr   9            -1.13864 g     0.000053 se       0.1487 t      -7.66
 nr  10             0.04172 g     0.000068 se       0.1175 t       0.35
 nr  11            -1.21161 g    -0.000019 se       0.1467 t      -8.26
 nr  12             0.42138 g    -0.000054 se       0.1370 t       3.08
 nr  13             3.60755 g    -0.000012 se       0.1716 t      21.02
 nr  14             4.08498 g     0.000050 se       0.1650 t      24.76
 nr  15             1.34763 g    -0.000062 se       0.1216 t      11.09
 nr  16             1.41518 g    -0.000039 se       0.1486 t       9.52
 nr  17             4.09555 g    -0.000085 se       0.1457 t      28.10
 nr  18             1.79250 g     0.000069 se       0.1443 t      12.42
 nr  19             2.40093 g    -0.000014 se       0.1488 t      16.13
 nr  20             3.93223 g     0.000052 se       0.1237 t      31.79
 nr  21             2.31323 g     0.000023 se       0.1434 t      16.13
 nr  22             4.19992 g     0.000011 se       0.1102 t      38.12
 nr  23             2.40225 g     0.000032 se       0.1384 t      17.36
 nr  24             3.52144 g    -0.000029 se       0.1299 t      27.12
 nr  25             1.66349 g     0.000010 se       0.2643 t       6.29
 nr  26             1.25757 g    -0.000008 se       0.2079 t       6.05
 nr  27             0.53866 g     0.000336 se       0.0952 t       5.66
 nr  28             0.69909 g    -0.000179 se       0.1311 t       5.33
 nr  29             0.37033 g    -0.000122 se       0.0980 t       3.78
 nr  30             0.85844 g    -0.000092 se       0.1455 t       5.90
 nr  31             1.81045 g     0.000007 se       0.2800 t       6.47
 nr  32             1.11556 g     0.000024 se       0.1820 t       6.13
 nr  33             0.88940 g    -0.000022 se       0.2159 t       4.12
 nr  34             1.09140 g    -0.000077 se       0.1628 t       6.71
 nr  35             0.63623 g     0.000011 se       0.2259 t       2.82
 nr  36             1.38617 g    -0.000051 se       0.2143 t       6.47
 nr  37             0.05264 g     0.000023 se       0.1233 t       0.43
 nr  38            -0.04812 g    -0.000061 se       0.1317 t      -0.37
 nr  39             0.05049 g     0.000007 se       0.1278 t       0.40
 nr  40             0.11125 g     0.000114 se       0.1357 t       0.82
 nr  41             0.17027 g    -0.000093 se       0.1336 t       1.27
 nr  42            -0.29858 g    -0.000129 se       0.1402 t      -2.13
 nr  43             0.12116 g    -0.000144 se       0.1346 t       0.90
 nr  44            -0.02159 g    -0.000034 se       0.1402 t      -0.15
 nr  45             0.22304 g    -0.000283 se       0.1222 t       1.83

 Logl        -757.587 -2xLogL        1515.175 Inform(NPSOL)  0

title                                                                      

Model  1 of  1

S parameters 
   -0.869    0.000    0.000    0.000
   -0.955    0.000    0.000    0.000
    0.778    0.000    0.000    0.000
    0.993    0.000    0.000    0.000
   -1.086    0.000    0.000    0.000
    0.882    0.000    0.000    0.000
    0.000   -0.497    0.000    0.000
    0.000    0.594    0.000    0.000
    0.000   -1.139    0.000    0.000
    0.000    0.042    0.000    0.000
    0.000   -1.212    0.000    0.000
    0.000    0.421    0.000    0.000

R parameters 
    1.663
    0.000    1.258
    0.000    0.000    0.539
    0.000    0.000    0.000    0.699
    0.000    0.000    0.000    0.000    0.370
    0.000    0.000    0.000    0.000    0.000    0.858
    0.000    0.000    0.000    0.000    0.000    0.000    1.810
    0.000    0.000    0.000    0.000    0.000    0.000    0.000    1.116
    0.000    0.000    0.000    0.000    0.000    0.000    0.000    0.000
    0.889
    0.000    0.000    0.000    0.000    0.000    0.000    0.000    0.000
    0.000    1.091
    0.000    0.000    0.000    0.000    0.000    0.000    0.000    0.000
    0.000    0.000    0.636
    0.000    0.000    0.000    0.000    0.000    0.000    0.000    0.000
    0.000    0.000    0.000    1.386

H parameters 
    0.053   -0.048    0.050    0.111
    0.170   -0.299    0.121   -0.022
    1.000    0.000    0.000    0.000
    0.000    1.000    0.000    0.000

Q parameters 
    1.000
    0.223    1.000
    0.000    0.000    0.000
    0.000    0.000    0.000    0.000

P parameters 
    0.200
    0.010    0.200
    0.010    0.010    0.200
    0.010    0.010    0.010    0.200

d parameters 
    3.608    4.085    1.348    1.415    4.096    1.793    2.401    3.932
    2.313    4.200    2.402    3.521

c parameters 
    0.000    0.000    0.000    0.000

G parameters 
    1.000    0.000    0.000    0.000
    0.000    1.000    0.000    0.000
    0.000    0.000    0.000    0.000
    0.000    0.000    0.000    0.000
 
P(t|t) error cov 
    0.113
    0.005    0.186
    0.000    0.003    0.113
    0.000   -0.010    0.006    0.184
 


start: 11  9 38 end: 11 10 28 date:  5  6 2014

start getse: 11 10 20 end getse: 11 10 28
