# Supplementary material for: Measurement invariance within and between individuals: a distinct problem in testing the equivalence of intra- and inter-individual model structures
Source: Front Psychol. 2014 Sep 19;5:883. doi: 10.3389/fpsyg.2014.00883 (PMC4193237; doi:10.3389/fpsyg.2014.00883)
Supplement: Supplementary file 1 [file DataSheet1.ZIP › mkf-in-out-put-files/ouf2a2p221.txt]

max nm= 5 nt=5000 ns=  10 ny=30 nx= 5 ne=30 npar=400


Read from input file 

title                                                                           
nm=1 se=yes                                                                     
 
mo=1 ny=12 ne=4 nx=0                                                            
df=df2a2p22 rf=yes ns=1 mi=-999                                                 
S=1 d=1 R=1 Z=0 H=1 c=1 G=1 Q=1 P=1 B=0                                         

                          ===================
                          MKFv1    April 2010      
                          ===================

title                                                                      

Model  1 of  1

S fr parameters (nonzero) 
   1   0   0   0
   2   0   0   0
   3   0   0   0
   4   0   0   0
   5   0   0   0
   6   0   0   0
   0   7   0   0
   0   8   0   0
   0   9   0   0
   0  10   0   0
   0  11   0   0
   0  12   0   0

R fr parameters (nonzero) 
  25
   0  26
   0   0  27
   0   0   0  28
   0   0   0   0  29
   0   0   0   0   0  30
   0   0   0   0   0   0  31
   0   0   0   0   0   0   0  32
   0   0   0   0   0   0   0   0  33
   0   0   0   0   0   0   0   0   0  34
   0   0   0   0   0   0   0   0   0   0
  35
   0   0   0   0   0   0   0   0   0   0
   0  36

H fr parameters (nonzero) 
  37  38  39  40
  41  42  43  44
   0   0   0   0
   0   0   0   0

Q fr parameters (nonzero) 
   0
  45   0
   0   0   0
   0   0   0   0

d fr parameters (nonzero) 
  13  14  15  16  17  18  19  20  21  22
  23  24

DATA SUMMARY 

MODEL  1 of  1 NY=12 NX= 0 NE= 4 Ncases=   1 START=   1 END=   1

CASE    1    T=  90 N of T missing=   0 datafile df2a2p22    

   State_0    0.00   0.00   0.00   0.00
   var          1        2        3        4        5        6        7
   %miss   0.0000   0.0000   0.0000   0.0000   0.0000   0.0000   0.0000
   mean      3.28     3.36     2.89     2.84     3.09     2.93     2.67
   var       1.42     1.38     1.12     1.51     1.53     1.31     1.60
   std       1.19     1.18     1.06     1.23     1.24     1.14     1.26
   min       1.00     1.00     1.00     0.00     0.00     1.00     0.00
   max       6.00     5.00     5.00     5.00     6.00     5.00     5.00
   var          8        9       10       11       12
   %miss   0.0000   0.0000   0.0000   0.0000   0.0000
   mean      3.06     2.47     3.37     2.50     3.19
   var       0.87     1.85     0.85     1.52     0.69
   std       0.94     1.36     0.92     1.23     0.83
   min       1.00     0.00     1.00     0.00     2.00
   max       5.00     5.00     6.00     5.00     5.00
 
 
 N of penalized error - during npsol
 --- P matrix not posdef in KF   39 times 
 --- Density less/equal zero     19 times 
 
 
 ML parameter estimates 
 nr   1             0.56304 g    -0.000279 se       0.1045 t       5.39
 nr   2             0.58345 g    -0.000225 se       0.1012 t       5.76
 nr   3            -0.50215 g    -0.000351 se       0.0941 t      -5.33
 nr   4            -0.69665 g     0.000519 se       0.1014 t      -6.87
 nr   5             0.54977 g     0.000292 se       0.1073 t       5.12
 nr   6            -0.56338 g    -0.000351 se       0.0997 t      -5.65
 nr   7             0.60857 g    -0.000031 se       0.1058 t       5.75
 nr   8            -0.25787 g    -0.000102 se       0.0827 t      -3.12
 nr   9             0.85677 g     0.000027 se       0.1146 t       7.48
 nr  10            -0.21192 g     0.000038 se       0.0826 t      -2.57
 nr  11             0.81354 g     0.000018 se       0.1070 t       7.60
 nr  12            -0.34052 g     0.000069 se       0.0720 t      -4.73
 nr  13             3.27958 g     0.000132 se       0.1173 t      27.97
 nr  14             3.35742 g     0.000066 se       0.1148 t      29.25
 nr  15             2.88729 g     0.000162 se       0.1040 t      27.76
 nr  16             2.84222 g    -0.000217 se       0.1167 t      24.35
 nr  17             3.09064 g    -0.000158 se       0.1224 t      25.24
 nr  18             2.93154 g     0.000142 se       0.1116 t      26.26
 nr  19             2.68807 g     0.000038 se       0.1914 t      14.05
 nr  20             3.04649 g     0.000001 se       0.1145 t      26.61
 nr  21             2.49680 g    -0.000011 se       0.2406 t      10.38
 nr  22             3.35921 g     0.000033 se       0.1085 t      30.95
 nr  23             2.52861 g     0.000005 se       0.2247 t      11.25
 nr  24             3.17691 g     0.000029 se       0.1163 t      27.32
 nr  25             0.87030 g     0.000007 se       0.1522 t       5.72
 nr  26             0.79136 g    -0.000006 se       0.1376 t       5.75
 nr  27             0.68149 g    -0.000010 se       0.1193 t       5.71
 nr  28             0.66322 g    -0.000026 se       0.1363 t       4.86
 nr  29             0.99862 g    -0.000005 se       0.1681 t       5.94
 nr  30             0.75345 g     0.000004 se       0.1309 t       5.76
 nr  31             1.00247 g    -0.000017 se       0.1675 t       5.98
 nr  32             0.76740 g     0.000000 se       0.1174 t       6.54
 nr  33             0.66457 g     0.000006 se       0.1415 t       4.70
 nr  34             0.78199 g     0.000011 se       0.1185 t       6.60
 nr  35             0.44885 g     0.000000 se       0.1106 t       4.06
 nr  36             0.49946 g     0.000028 se       0.0799 t       6.25
 nr  37            -0.37117 g     0.000013 se       0.1217 t      -3.05
 nr  38            -0.09078 g    -0.000019 se       0.1407 t      -0.65
 nr  39            -0.36317 g     0.000033 se       0.1147 t      -3.17
 nr  40            -0.44845 g    -0.000003 se       0.1568 t      -2.86
 nr  41            -0.34156 g    -0.000042 se       0.1258 t      -2.72
 nr  42             0.38327 g    -0.000035 se       0.1397 t       2.74
 nr  43            -0.29543 g    -0.000024 se       0.1159 t      -2.55
 nr  44             0.00717 g    -0.000026 se       0.1435 t       0.05
 nr  45             0.11198 g     0.000017 se       0.1573 t       0.71

 Logl        -580.622 -2xLogL        1161.244 Inform(NPSOL)  0

title                                                                      

Model  1 of  1

S parameters 
    0.563    0.000    0.000    0.000
    0.583    0.000    0.000    0.000
   -0.502    0.000    0.000    0.000
   -0.697    0.000    0.000    0.000
    0.550    0.000    0.000    0.000
   -0.563    0.000    0.000    0.000
    0.000    0.609    0.000    0.000
    0.000   -0.258    0.000    0.000
    0.000    0.857    0.000    0.000
    0.000   -0.212    0.000    0.000
    0.000    0.814    0.000    0.000
    0.000   -0.341    0.000    0.000

R parameters 
    0.870
    0.000    0.791
    0.000    0.000    0.681
    0.000    0.000    0.000    0.663
    0.000    0.000    0.000    0.000    0.999
    0.000    0.000    0.000    0.000    0.000    0.753
    0.000    0.000    0.000    0.000    0.000    0.000    1.002
    0.000    0.000    0.000    0.000    0.000    0.000    0.000    0.767
    0.000    0.000    0.000    0.000    0.000    0.000    0.000    0.000
    0.665
    0.000    0.000    0.000    0.000    0.000    0.000    0.000    0.000
    0.000    0.782
    0.000    0.000    0.000    0.000    0.000    0.000    0.000    0.000
    0.000    0.000    0.449
    0.000    0.000    0.000    0.000    0.000    0.000    0.000    0.000
    0.000    0.000    0.000    0.499

H parameters 
   -0.371   -0.091   -0.363   -0.448
   -0.342    0.383   -0.295    0.007
    1.000    0.000    0.000    0.000
    0.000    1.000    0.000    0.000

Q parameters 
    1.000
    0.112    1.000
    0.000    0.000    0.000
    0.000    0.000    0.000    0.000

P parameters 
   10.000
    0.000   10.000
    0.000    0.000   10.000
    0.000    0.000    0.000   10.000

d parameters 
    3.280    3.357    2.887    2.842    3.091    2.932    2.688    3.046
    2.497    3.359    2.529    3.177

c parameters 
    0.000    0.000    0.000    0.000

G parameters 
    1.000    0.000    0.000    0.000
    0.000    1.000    0.000    0.000
    0.000    0.000    0.000    0.000
    0.000    0.000    0.000    0.000
 
P(t|t) error cov 
    0.283
    0.009    0.235
   -0.022   -0.017    0.273
   -0.010    0.021    0.013    0.228
 


start: 12  7 23 end: 12  8  3 date:  5  6 2014

start getse: 12  7 55 end getse: 12  8  3
