# Supplementary material for: Measurement invariance within and between individuals: a distinct problem in testing the equivalence of intra- and inter-individual model structures
Source: Front Psychol. 2014 Sep 19;5:883. doi: 10.3389/fpsyg.2014.00883 (PMC4193237; doi:10.3389/fpsyg.2014.00883)
Supplement: Supplementary file 1 [file DataSheet1.ZIP › mkf-in-out-put-files/ouf2a2p222.txt]

max nm= 5 nt=5000 ns=  10 ny=30 nx= 5 ne=30 npar=400


Read from input file 

title                                                                           
nm=1 se=yes                                                                     
 
mo=1 ny=12 ne=4 nx=0                                                            
df=df2a2p22 rf=yes ns=1 mi=-999                                                 
S=1 d=1 R=1 Z=0 H=1 c=1 G=1 Q=1 P=1 B=0                                         

                          ===================
                          MKFv1    April 2010      
                          ===================

title                                                                      

Model  1 of  1

S fr parameters (nonzero) 
   1   0   0   0
   2   0   0   0
   3   0   0   0
   4   0   0   0
   5   0   0   0
   6   0   0   0
   0   7   0   0
   0   8   0   0
   0   9   0   0
   0  10   0   0
   0  11   0   0
   0  12   0   0

R fr parameters (nonzero) 
  25
   0  26
   0   0  27
   0   0   0  28
   0   0   0   0  29
   0   0   0   0   0  30
   0   0   0   0   0   0  31
   0   0   0   0   0   0   0  32
   0   0   0   0   0   0   0   0  33
   0   0   0   0   0   0   0   0   0  34
   0   0   0   0   0   0   0   0   0   0
  35
   0   0   0   0   0   0   0   0   0   0
   0  36

H fr parameters (nonzero) 
  37   0  38  39
   0   0   0   0
   0   0   0   0
   0   0   0   0

d fr parameters (nonzero) 
  13  14  15  16  17  18  19  20  21  22
  23  24

DATA SUMMARY 

MODEL  1 of  1 NY=12 NX= 0 NE= 4 Ncases=   1 START=   1 END=   1

CASE    1    T=  90 N of T missing=   0 datafile df2a2p22    

   State_0    0.00   0.00   0.00   0.00
   var          1        2        3        4        5        6        7
   %miss   0.0000   0.0000   0.0000   0.0000   0.0000   0.0000   0.0000
   mean      3.28     3.36     2.89     2.84     3.09     2.93     2.67
   var       1.42     1.38     1.12     1.51     1.53     1.31     1.60
   std       1.19     1.18     1.06     1.23     1.24     1.14     1.26
   min       1.00     1.00     1.00     0.00     0.00     1.00     0.00
   max       6.00     5.00     5.00     5.00     6.00     5.00     5.00
   var          8        9       10       11       12
   %miss   0.0000   0.0000   0.0000   0.0000   0.0000
   mean      3.06     2.47     3.37     2.50     3.19
   var       0.87     1.85     0.85     1.52     0.69
   std       0.94     1.36     0.92     1.23     0.83
   min       1.00     0.00     1.00     0.00     2.00
   max       5.00     5.00     6.00     5.00     5.00
 
 
 N of penalized error - during npsol
 --- Density less/equal zero     49 times 
 
 
 ML parameter estimates 
 nr   1             0.57218 g    -0.000017 se       0.1080 t       5.30
 nr   2             0.59130 g    -0.000006 se       0.1037 t       5.70
 nr   3            -0.50725 g    -0.000039 se       0.0973 t      -5.22
 nr   4            -0.69839 g    -0.000038 se       0.1040 t      -6.72
 nr   5             0.55192 g    -0.000025 se       0.1087 t       5.08
 nr   6            -0.55972 g    -0.000015 se       0.1024 t      -5.46
 nr   7             0.73858 g     0.000018 se       0.1315 t       5.62
 nr   8            -0.32194 g     0.000025 se       0.1034 t      -3.11
 nr   9             1.07065 g    -0.000006 se       0.1271 t       8.42
 nr  10            -0.27447 g    -0.000012 se       0.1039 t      -2.64
 nr  11             1.06084 g    -0.000031 se       0.1127 t       9.42
 nr  12            -0.43247 g    -0.000087 se       0.0877 t      -4.93
 nr  13             3.28516 g    -0.000063 se       0.1057 t      31.07
 nr  14             3.36318 g     0.000036 se       0.1022 t      32.91
 nr  15             2.88235 g    -0.000021 se       0.0939 t      30.70
 nr  16             2.83544 g    -0.000059 se       0.0993 t      28.54
 nr  17             3.09601 g     0.000006 se       0.1124 t      27.53
 nr  18             2.92612 g     0.000036 se       0.1004 t      29.13
 nr  19             2.66768 g    -0.000017 se       0.1331 t      20.04
 nr  20             3.05511 g     0.000008 se       0.0985 t      31.01
 nr  21             2.46814 g     0.000006 se       0.1429 t      17.28
 nr  22             3.36629 g     0.000020 se       0.0974 t      34.56
 nr  23             2.50146 g     0.000008 se       0.1293 t      19.34
 nr  24             3.18829 g     0.000047 se       0.0872 t      36.56
 nr  25             0.85898 g    -0.000020 se       0.1531 t       5.61
 nr  26             0.78250 g    -0.000058 se       0.1373 t       5.70
 nr  27             0.67784 g     0.000093 se       0.1204 t       5.63
 nr  28             0.66907 g     0.000022 se       0.1399 t       4.78
 nr  29             1.00080 g     0.000029 se       0.1682 t       5.95
 nr  30             0.76708 g     0.000011 se       0.1335 t       5.75
 nr  31             1.04911 g    -0.000004 se       0.1749 t       6.00
 nr  32             0.77002 g     0.000037 se       0.1178 t       6.54
 nr  33             0.69128 g    -0.000040 se       0.1454 t       4.75
 nr  34             0.77837 g     0.000140 se       0.1184 t       6.57
 nr  35             0.38018 g    -0.000061 se       0.1182 t       3.22
 nr  36             0.49766 g     0.000126 se       0.0801 t       6.21
 nr  37            -0.38146 g     0.000008 se       0.1202 t      -3.17
 nr  38            -0.36131 g    -0.000020 se       0.1148 t      -3.15
 nr  39            -0.57625 g    -0.000038 se       0.1755 t      -3.28

 Logl        -594.317 -2xLogL        1188.634 Inform(NPSOL)  0

title                                                                      

Model  1 of  1

S parameters 
    0.572    0.000    0.000    0.000
    0.591    0.000    0.000    0.000
   -0.507    0.000    0.000    0.000
   -0.698    0.000    0.000    0.000
    0.552    0.000    0.000    0.000
   -0.560    0.000    0.000    0.000
    0.000    0.739    0.000    0.000
    0.000   -0.322    0.000    0.000
    0.000    1.071    0.000    0.000
    0.000   -0.274    0.000    0.000
    0.000    1.061    0.000    0.000
    0.000   -0.432    0.000    0.000

R parameters 
    0.859
    0.000    0.783
    0.000    0.000    0.678
    0.000    0.000    0.000    0.669
    0.000    0.000    0.000    0.000    1.001
    0.000    0.000    0.000    0.000    0.000    0.767
    0.000    0.000    0.000    0.000    0.000    0.000    1.049
    0.000    0.000    0.000    0.000    0.000    0.000    0.000    0.770
    0.000    0.000    0.000    0.000    0.000    0.000    0.000    0.000
    0.691
    0.000    0.000    0.000    0.000    0.000    0.000    0.000    0.000
    0.000    0.778
    0.000    0.000    0.000    0.000    0.000    0.000    0.000    0.000
    0.000    0.000    0.380
    0.000    0.000    0.000    0.000    0.000    0.000    0.000    0.000
    0.000    0.000    0.000    0.498

H parameters 
   -0.381    0.000   -0.361   -0.576
    0.000    0.000    0.000    0.000
    1.000    0.000    0.000    0.000
    0.000    1.000    0.000    0.000

Q parameters 
    1.000
    0.000    1.000
    0.000    0.000    0.000
    0.000    0.000    0.000    0.000

P parameters 
   10.000
    0.000   10.000
    0.000    0.000   10.000
    0.000    0.000    0.000   10.000

d parameters 
    3.285    3.363    2.882    2.835    3.096    2.926    2.668    3.055
    2.468    3.366    2.501    3.188

c parameters 
    0.000    0.000    0.000    0.000

G parameters 
    1.000    0.000    0.000    0.000
    0.000    1.000    0.000    0.000
    0.000    0.000    0.000    0.000
    0.000    0.000    0.000    0.000
 
P(t|t) error cov 
    0.282
    0.000    0.148
   -0.025    0.000    0.276
    0.000    0.000    0.000    0.148
 


start: 12 14 32 end: 12 15 14 date:  5  6 2014

start getse: 12 15  8 end getse: 12 15 14
