# Supplementary material for: Measurement invariance within and between individuals: a distinct problem in testing the equivalence of intra- and inter-individual model structures
Source: Front Psychol. 2014 Sep 19;5:883. doi: 10.3389/fpsyg.2014.00883 (PMC4193237; doi:10.3389/fpsyg.2014.00883)
Supplement: Supplementary file 1 [file DataSheet1.ZIP › mkf-in-out-put-files/oupp1322M1.txt]

max nm= 5 nt=5000 ns=  10 ny=30 nx= 5 ne=30 npar=400


Read from input file 

title                                                                           
nm=2 se=yes                                                                     
 
mo=1 ny=12 ne=2 nx=0                                                            
df=df2a1p13 rf=yes ns=1 mi=-999                                                 
S=1 d=1 R=1 Z=0 H=1 c=1 G=1 Q=1 P=1 B=0                                         
 
mo=2 ny=12 ne=4 nx=0                                                            
df=df2a2p22 rf=yes ns=1 mi=-999                                                 
S=1 d=1 R=1 Z=0 H=1 c=1 G=1 Q=1 P=1 B=0                                         

                          ===================
                          MKFv1    April 2010      
                          ===================

title                                                                      

Model  1 of  2

S fr parameters (nonzero) 
   1   0
   2   0
   3   0
   4   0
   5   0
   6   0
   0   7
   0   8
   0   9
   0  10
   0  11
   0  12

R fr parameters (nonzero) 
  25
   0  26
   0   0  27
   0   0   0  28
   0   0   0   0  29
   0   0   0   0   0  30
   0   0   0   0   0   0  31
   0   0   0   0   0   0   0  32
   0   0   0   0   0   0   0   0  33
   0   0   0   0   0   0   0   0   0  34
   0   0   0   0   0   0   0   0   0   0
  35
   0   0   0   0   0   0   0   0   0   0
   0  36

Q fr parameters (nonzero) 
   0
  37   0

d fr parameters (nonzero) 
  13  14  15  16  17  18  19  20  21  22
  23  24

Model  2 of  2

S fr parameters (nonzero) 
  38   0   0   0
  39   0   0   0
  40   0   0   0
  41   0   0   0
  42   0   0   0
  43   0   0   0
   0  44   0   0
   0  45   0   0
   0  46   0   0
   0  47   0   0
   0  48   0   0
   0  49   0   0

R fr parameters (nonzero) 
  62
   0  63
   0   0  64
   0   0   0  65
   0   0   0   0  66
   0   0   0   0   0  67
   0   0   0   0   0   0  68
   0   0   0   0   0   0   0  69
   0   0   0   0   0   0   0   0  70
   0   0   0   0   0   0   0   0   0  71
   0   0   0   0   0   0   0   0   0   0
  72
   0   0   0   0   0   0   0   0   0   0
   0  73

H fr parameters (nonzero) 
  74  75  76  77
  78  79  80  81
   0   0   0   0
   0   0   0   0

Q fr parameters (nonzero) 
   0
  82   0
   0   0   0
   0   0   0   0

d fr parameters (nonzero) 
  50  51  52  53  54  55  56  57  58  59
  60  61

DATA SUMMARY 

MODEL  1 of  2 NY=12 NX= 0 NE= 2 Ncases=   1 START=   1 END=   1

CASE    1    T=  90 N of T missing=   0 datafile df2a1p13    

   State_0    0.00   0.00
   var          1        2        3        4        5        6        7
   %miss   0.0000   0.0000   0.0000   0.0000   0.0000   0.0000   0.0000
   mean      3.61     4.09     1.34     1.41     4.10     1.79     2.40
   var       2.44     2.19     1.16     1.71     1.58     1.66     2.08
   std       1.56     1.48     1.08     1.31     1.26     1.29     1.44
   min       0.00     0.00     0.00     0.00     1.00     0.00     0.00
   max       6.00     6.00     4.00     5.00     6.00     5.00     6.00
   var          8        9       10       11       12
   %miss   0.0000   0.0000   0.0000   0.0000   0.0000
   mean      3.93     2.31     4.20     2.40     3.52
   var       1.51     2.33     1.09     2.26     1.58
   std       1.23     1.52     1.05     1.50     1.26
   min       1.00     0.00     2.00     0.00     1.00
   max       6.00     6.00     6.00     6.00     6.00
 
MODEL  2 of  2 NY=12 NX= 0 NE= 4 Ncases=   1 START=   2 END=   2

CASE    2    T=  90 N of T missing=   0 datafile df2a2p22    

   State_0    0.00   0.00   0.00   0.00
   var          1        2        3        4        5        6        7
   %miss   0.0000   0.0000   0.0000   0.0000   0.0000   0.0000   0.0000
   mean      3.28     3.36     2.89     2.84     3.09     2.93     2.67
   var       1.42     1.38     1.12     1.51     1.53     1.31     1.60
   std       1.19     1.18     1.06     1.23     1.24     1.14     1.26
   min       1.00     1.00     1.00     0.00     0.00     1.00     0.00
   max       6.00     5.00     5.00     5.00     6.00     5.00     5.00
   var          8        9       10       11       12
   %miss   0.0000   0.0000   0.0000   0.0000   0.0000
   mean      3.06     2.47     3.37     2.50     3.19
   var       0.87     1.85     0.85     1.52     0.69
   std       0.94     1.36     0.92     1.23     0.83
   min       1.00     0.00     1.00     0.00     2.00
   max       5.00     5.00     6.00     5.00     5.00
 
 
 N of penalized error - during npsol
 --- P matrix not posdef in KF   77 times 
 --- Density less/equal zero     21 times 
 
 
 ML parameter estimates 
 nr   1             0.88566 g     0.000028 se       0.1596 t       5.55
 nr   2             0.97286 g    -0.000040 se       0.1458 t       6.67
 nr   3            -0.78458 g    -0.000034 se       0.1025 t      -7.65
 nr   4            -1.01068 g    -0.000013 se       0.1219 t      -8.29
 nr   5             1.09059 g     0.000026 se       0.1107 t       9.85
 nr   6            -0.89920 g     0.000010 se       0.1241 t      -7.25
 nr   7             0.50448 g    -0.000039 se       0.1634 t       3.09
 nr   8            -0.62991 g     0.000038 se       0.1349 t      -4.67
 nr   9             1.19579 g     0.000025 se       0.1520 t       7.86
 nr  10            -0.05488 g     0.000028 se       0.1254 t      -0.44
 nr  11             1.27751 g    -0.000034 se       0.1510 t       8.46
 nr  12            -0.45089 g     0.000024 se       0.1438 t      -3.14
 nr  13             3.61112 g     0.000052 se       0.1646 t      21.94
 nr  14             4.08889 g     0.000067 se       0.1561 t      26.20
 nr  15             1.34444 g    -0.000114 se       0.1135 t      11.85
 nr  16             1.41111 g    -0.000016 se       0.1378 t      10.24
 nr  17             4.10000 g     0.000106 se       0.1325 t      30.95
 nr  18             1.78889 g    -0.000055 se       0.1356 t      13.19
 nr  19             2.40000 g    -0.000030 se       0.1522 t      15.77
 nr  20             3.93333 g     0.000019 se       0.1294 t      30.40
 nr  21             2.31111 g    -0.000053 se       0.1607 t      14.38
 nr  22             4.20000 g     0.000012 se       0.1102 t      38.11
 nr  23             2.40000 g    -0.000088 se       0.1585 t      15.14
 nr  24             3.52222 g     0.000024 se       0.1326 t      26.56
 nr  25             1.65326 g    -0.000014 se       0.2633 t       6.28
 nr  26             1.24564 g    -0.000116 se       0.2066 t       6.03
 nr  27             0.54357 g    -0.000014 se       0.0956 t       5.68
 nr  28             0.68729 g    -0.000012 se       0.1296 t       5.30
 nr  29             0.38951 g    -0.000012 se       0.0983 t       3.96
 nr  30             0.84688 g    -0.000054 se       0.1441 t       5.88
 nr  31             1.82994 g    -0.000031 se       0.2819 t       6.49
 nr  32             1.10988 g     0.000000 se       0.1821 t       6.09
 nr  33             0.89551 g     0.000022 se       0.2184 t       4.10
 nr  34             1.09032 g    -0.000027 se       0.1627 t       6.70
 nr  35             0.63020 g    -0.000003 se       0.2296 t       2.75
 nr  36             1.37953 g     0.000009 se       0.2138 t       6.45
 nr  37             0.23718 g     0.000077 se       0.1181 t       2.01
 nr  38             0.56437 g    -0.000310 se       0.1046 t       5.39
 nr  39             0.58444 g    -0.000131 se       0.1013 t       5.77
 nr  40            -0.50311 g     0.000472 se       0.0943 t      -5.34
 nr  41            -0.69693 g    -0.000448 se       0.1016 t      -6.86
 nr  42             0.55113 g    -0.000134 se       0.1074 t       5.13
 nr  43            -0.56391 g     0.000018 se       0.0999 t      -5.65
 nr  44             0.60912 g    -0.000033 se       0.1060 t       5.75
 nr  45            -0.25865 g     0.000270 se       0.0828 t      -3.12
 nr  46             0.85798 g    -0.000646 se       0.1147 t       7.48
 nr  47            -0.21238 g    -0.000392 se       0.0827 t      -2.57
 nr  48             0.81533 g     0.000541 se       0.1071 t       7.62
 nr  49            -0.34138 g     0.000079 se       0.0721 t      -4.73
 nr  50             3.28208 g    -0.000057 se       0.1175 t      27.93
 nr  51             3.36000 g    -0.000174 se       0.1151 t      29.20
 nr  52             2.88506 g     0.000218 se       0.1042 t      27.68
 nr  53             2.83914 g     0.000106 se       0.1171 t      24.24
 nr  54             3.09309 g    -0.000054 se       0.1226 t      25.22
 nr  55             2.92904 g     0.000007 se       0.1119 t      26.18
 nr  56             2.68140 g    -0.000034 se       0.1916 t      13.99
 nr  57             3.04930 g     0.000024 se       0.1146 t      26.61
 nr  58             2.48742 g    -0.000046 se       0.2410 t      10.32
 nr  59             3.36153 g    -0.000054 se       0.1086 t      30.95
 nr  60             2.51972 g    -0.000023 se       0.2253 t      11.18
 nr  61             3.18063 g     0.000023 se       0.1165 t      27.30
 nr  62             0.86921 g    -0.000014 se       0.1522 t       5.71
 nr  63             0.79099 g    -0.000037 se       0.1376 t       5.75
 nr  64             0.68102 g    -0.000071 se       0.1193 t       5.71
 nr  65             0.66490 g    -0.000023 se       0.1366 t       4.87
 nr  66             0.99746 g    -0.000002 se       0.1679 t       5.94
 nr  67             0.75394 g     0.000016 se       0.1310 t       5.76
 nr  68             1.00336 g    -0.000022 se       0.1676 t       5.99
 nr  69             0.76711 g    -0.000037 se       0.1174 t       6.53
 nr  70             0.66511 g     0.000042 se       0.1415 t       4.70
 nr  71             0.78191 g     0.000042 se       0.1185 t       6.60
 nr  72             0.44766 g    -0.000055 se       0.1105 t       4.05
 nr  73             0.49914 g     0.000050 se       0.0799 t       6.25
 nr  74            -0.36803 g    -0.000060 se       0.1225 t      -3.00
 nr  75            -0.08960 g    -0.000046 se       0.1411 t      -0.64
 nr  76            -0.35976 g     0.000115 se       0.1159 t      -3.10
 nr  77            -0.44945 g     0.000055 se       0.1575 t      -2.85
 nr  78            -0.34375 g     0.000198 se       0.1262 t      -2.72
 nr  79             0.38484 g     0.000030 se       0.1406 t       2.74
 nr  80            -0.29684 g    -0.000196 se       0.1170 t      -2.54
 nr  81             0.00458 g     0.000038 se       0.1453 t       0.03
 nr  82             0.11124 g     0.000042 se       0.1575 t       0.71

 Logl       -1341.928 -2xLogL        2683.855 Inform(NPSOL)  0

title                                                                      

Model  1 of  2

S parameters 
    0.886    0.000
    0.973    0.000
   -0.785    0.000
   -1.011    0.000
    1.091    0.000
   -0.899    0.000
    0.000    0.504
    0.000   -0.630
    0.000    1.196
    0.000   -0.055
    0.000    1.278
    0.000   -0.451

R parameters 
    1.653
    0.000    1.246
    0.000    0.000    0.544
    0.000    0.000    0.000    0.687
    0.000    0.000    0.000    0.000    0.390
    0.000    0.000    0.000    0.000    0.000    0.847
    0.000    0.000    0.000    0.000    0.000    0.000    1.830
    0.000    0.000    0.000    0.000    0.000    0.000    0.000    1.110
    0.000    0.000    0.000    0.000    0.000    0.000    0.000    0.000
    0.896
    0.000    0.000    0.000    0.000    0.000    0.000    0.000    0.000
    0.000    1.090
    0.000    0.000    0.000    0.000    0.000    0.000    0.000    0.000
    0.000    0.000    0.630
    0.000    0.000    0.000    0.000    0.000    0.000    0.000    0.000
    0.000    0.000    0.000    1.380

H parameters 
    0.000    0.000
    0.000    0.000

Q parameters 
    1.000
    0.237    1.000

P parameters 
   10.000
    2.000   10.000

d parameters 
    3.611    4.089    1.344    1.411    4.100    1.789    2.400    3.933
    2.311    4.200    2.400    3.522

c parameters 
    0.000    0.000

G parameters 
    1.000    0.000
    0.000    1.000
 
P(t|t) error cov 
    0.112
    0.005    0.170
 

Model  2 of  2

S parameters 
    0.564    0.000    0.000    0.000
    0.584    0.000    0.000    0.000
   -0.503    0.000    0.000    0.000
   -0.697    0.000    0.000    0.000
    0.551    0.000    0.000    0.000
   -0.564    0.000    0.000    0.000
    0.000    0.609    0.000    0.000
    0.000   -0.259    0.000    0.000
    0.000    0.858    0.000    0.000
    0.000   -0.212    0.000    0.000
    0.000    0.815    0.000    0.000
    0.000   -0.341    0.000    0.000

R parameters 
    0.869
    0.000    0.791
    0.000    0.000    0.681
    0.000    0.000    0.000    0.665
    0.000    0.000    0.000    0.000    0.997
    0.000    0.000    0.000    0.000    0.000    0.754
    0.000    0.000    0.000    0.000    0.000    0.000    1.003
    0.000    0.000    0.000    0.000    0.000    0.000    0.000    0.767
    0.000    0.000    0.000    0.000    0.000    0.000    0.000    0.000
    0.665
    0.000    0.000    0.000    0.000    0.000    0.000    0.000    0.000
    0.000    0.782
    0.000    0.000    0.000    0.000    0.000    0.000    0.000    0.000
    0.000    0.000    0.448
    0.000    0.000    0.000    0.000    0.000    0.000    0.000    0.000
    0.000    0.000    0.000    0.499

H parameters 
   -0.368   -0.090   -0.360   -0.449
   -0.344    0.385   -0.297    0.005
    1.000    0.000    0.000    0.000
    0.000    1.000    0.000    0.000

Q parameters 
    1.000
    0.111    1.000
    0.000    0.000    0.000
    0.000    0.000    0.000    0.000

P parameters 
   10.000
    2.000   10.000
    2.000    2.000   10.000
    2.000    2.000    2.000   10.000

d parameters 
    3.282    3.360    2.885    2.839    3.093    2.929    2.681    3.049
    2.487    3.362    2.520    3.181

c parameters 
    0.000    0.000    0.000    0.000

G parameters 
    1.000    0.000    0.000    0.000
    0.000    1.000    0.000    0.000
    0.000    0.000    0.000    0.000
    0.000    0.000    0.000    0.000
 
P(t|t) error cov 
    0.283
    0.009    0.234
   -0.021   -0.017    0.273
   -0.010    0.021    0.013    0.227
 


start: 23  9 26 end: 23 13  8 date:  4  6 2014

start getse: 23 12 20 end getse: 23 13  8
