# Supplementary material for: Measurement invariance within and between individuals: a distinct problem in testing the equivalence of intra- and inter-individual model structures
Source: Front Psychol. 2014 Sep 19;5:883. doi: 10.3389/fpsyg.2014.00883 (PMC4193237; doi:10.3389/fpsyg.2014.00883)
Supplement: Supplementary file 1 [file DataSheet1.ZIP › mkf-in-out-put-files/oupp1322M2.txt]

max nm= 5 nt=5000 ns=  10 ny=30 nx= 5 ne=30 npar=400


Read from input file 

title                                                                           
nm=2 se=yes                                                                     
 
mo=1 ny=12 ne=2 nx=0                                                            
df=df2a1p13 rf=yes ns=1 mi=-999                                                 
S=1 d=1 R=1 Z=0 H=1 c=1 G=1 Q=1 P=1 B=0                                         
 
mo=2 ny=12 ne=4 nx=0                                                            
df=df2a2p22 rf=yes ns=1 mi=-999                                                 
S=1 d=1 R=1 Z=0 H=1 c=1 G=1 Q=1 P=1 B=0                                         

                          ===================
                          MKFv1    April 2010      
                          ===================

title                                                                      

Model  1 of  2

S fr parameters (nonzero) 
   1   0
   2   0
   3   0
   4   0
   5   0
   6   0
   0   7
   0   8
   0   9
   0  10
   0  11
   0  12

R fr parameters (nonzero) 
  25
   0  26
   0   0  27
   0   0   0  28
   0   0   0   0  29
   0   0   0   0   0  30
   0   0   0   0   0   0  31
   0   0   0   0   0   0   0  32
   0   0   0   0   0   0   0   0  33
   0   0   0   0   0   0   0   0   0  34
   0   0   0   0   0   0   0   0   0   0
  35
   0   0   0   0   0   0   0   0   0   0
   0  36

Q fr parameters (nonzero) 
   0
  37   0

d fr parameters (nonzero) 
  13  14  15  16  17  18  19  20  21  22
  23  24

Model  2 of  2

S fr parameters (nonzero) 
   1   0   0   0
   2   0   0   0
   3   0   0   0
   4   0   0   0
   5   0   0   0
   6   0   0   0
   0   7   0   0
   0   8   0   0
   0   9   0   0
   0  10   0   0
   0  11   0   0
   0  12   0   0

R fr parameters (nonzero) 
  50
   0  51
   0   0  52
   0   0   0  53
   0   0   0   0  54
   0   0   0   0   0  55
   0   0   0   0   0   0  56
   0   0   0   0   0   0   0  57
   0   0   0   0   0   0   0   0  58
   0   0   0   0   0   0   0   0   0  59
   0   0   0   0   0   0   0   0   0   0
  60
   0   0   0   0   0   0   0   0   0   0
   0  61

H fr parameters (nonzero) 
  62  63  64  65
  66  67  68  69
   0   0   0   0
   0   0   0   0

Q fr parameters (nonzero) 
  70
  72  71
   0   0   0
   0   0   0   0

d fr parameters (nonzero) 
  38  39  40  41  42  43  44  45  46  47
  48  49

DATA SUMMARY 

MODEL  1 of  2 NY=12 NX= 0 NE= 2 Ncases=   1 START=   1 END=   1

CASE    1    T=  90 N of T missing=   0 datafile df2a1p13    

   State_0    0.00   0.00
   var          1        2        3        4        5        6        7
   %miss   0.0000   0.0000   0.0000   0.0000   0.0000   0.0000   0.0000
   mean      3.61     4.09     1.34     1.41     4.10     1.79     2.40
   var       2.44     2.19     1.16     1.71     1.58     1.66     2.08
   std       1.56     1.48     1.08     1.31     1.26     1.29     1.44
   min       0.00     0.00     0.00     0.00     1.00     0.00     0.00
   max       6.00     6.00     4.00     5.00     6.00     5.00     6.00
   var          8        9       10       11       12
   %miss   0.0000   0.0000   0.0000   0.0000   0.0000
   mean      3.93     2.31     4.20     2.40     3.52
   var       1.51     2.33     1.09     2.26     1.58
   std       1.23     1.52     1.05     1.50     1.26
   min       1.00     0.00     2.00     0.00     1.00
   max       6.00     6.00     6.00     6.00     6.00
 
MODEL  2 of  2 NY=12 NX= 0 NE= 4 Ncases=   1 START=   2 END=   2

CASE    2    T=  90 N of T missing=   0 datafile df2a2p22    

   State_0    0.00   0.00   0.00   0.00
   var          1        2        3        4        5        6        7
   %miss   0.0000   0.0000   0.0000   0.0000   0.0000   0.0000   0.0000
   mean      3.28     3.36     2.89     2.84     3.09     2.93     2.67
   var       1.42     1.38     1.12     1.51     1.53     1.31     1.60
   std       1.19     1.18     1.06     1.23     1.24     1.14     1.26
   min       1.00     1.00     1.00     0.00     0.00     1.00     0.00
   max       6.00     5.00     5.00     5.00     6.00     5.00     5.00
   var          8        9       10       11       12
   %miss   0.0000   0.0000   0.0000   0.0000   0.0000
   mean      3.06     2.47     3.37     2.50     3.19
   var       0.87     1.85     0.85     1.52     0.69
   std       0.94     1.36     0.92     1.23     0.83
   min       1.00     0.00     1.00     0.00     2.00
   max       5.00     5.00     6.00     5.00     5.00
 
 
 N of penalized error - during npsol
 --- P matrix not posdef in KF  107 times 
 --- Density less/equal zero     15 times 
 
 
 ML parameter estimates 
 nr   1            -0.90071 g    -0.000014 se       0.1234 t      -7.30
 nr   2            -0.95382 g    -0.000037 se       0.1184 t      -8.06
 nr   3             0.78962 g    -0.000008 se       0.0912 t       8.65
 nr   4             1.04822 g     0.000011 se       0.1101 t       9.52
 nr   5            -1.03518 g     0.000085 se       0.1049 t      -9.87
 nr   6             0.89498 g    -0.000048 se       0.1063 t       8.42
 nr   7             0.70712 g    -0.000012 se       0.1183 t       5.98
 nr   8            -0.48415 g     0.000047 se       0.0960 t      -5.04
 nr   9             1.19871 g     0.000110 se       0.1276 t       9.40
 nr  10            -0.19274 g     0.000004 se       0.0858 t      -2.25
 nr  11             1.19302 g    -0.000017 se       0.1274 t       9.36
 nr  12            -0.47332 g     0.000064 se       0.0870 t      -5.44
 nr  13             3.61111 g    -0.000023 se       0.1654 t      21.83
 nr  14             4.08889 g    -0.000004 se       0.1547 t      26.43
 nr  15             1.34444 g     0.000039 se       0.1136 t      11.84
 nr  16             1.41111 g    -0.000017 se       0.1400 t      10.08
 nr  17             4.10000 g     0.000029 se       0.1287 t      31.85
 nr  18             1.78889 g     0.000018 se       0.1352 t      13.23
 nr  19             2.40000 g    -0.000008 se       0.1604 t      14.97
 nr  20             3.93333 g    -0.000011 se       0.1236 t      31.82
 nr  21             2.31111 g    -0.000052 se       0.1604 t      14.41
 nr  22             4.20000 g    -0.000014 se       0.1122 t      37.43
 nr  23             2.40000 g     0.000042 se       0.1545 t      15.53
 nr  24             3.52222 g     0.000015 se       0.1326 t      26.57
 nr  25             1.65229 g    -0.000003 se       0.2629 t       6.28
 nr  26             1.24414 g    -0.000001 se       0.2052 t       6.06
 nr  27             0.53776 g    -0.000004 se       0.0944 t       5.69
 nr  28             0.66454 g     0.000005 se       0.1268 t       5.24
 nr  29             0.42000 g    -0.000026 se       0.0983 t       4.27
 nr  30             0.84517 g    -0.000023 se       0.1434 t       5.89
 nr  31             1.81477 g    -0.000014 se       0.2876 t       6.31
 nr  32             1.14101 g     0.000004 se       0.1821 t       6.27
 nr  33             0.87834 g     0.000005 se       0.2036 t       4.31
 nr  34             1.09610 g     0.000062 se       0.1650 t       6.64
 nr  35             0.72476 g     0.000005 se       0.1932 t       3.75
 nr  36             1.35808 g     0.000003 se       0.2105 t       6.45
 nr  37            -0.21860 g    -0.000045 se       0.1182 t      -1.85
 nr  38             3.27418 g    -0.000045 se       0.1144 t      28.62
 nr  39             3.35174 g     0.000070 se       0.1129 t      29.69
 nr  40             2.89204 g    -0.000063 se       0.1018 t      28.41
 nr  41             2.84863 g    -0.000030 se       0.1120 t      25.43
 nr  42             3.08475 g    -0.000026 se       0.1243 t      24.82
 nr  43             2.93691 g    -0.000003 se       0.1096 t      26.79
 nr  44             2.70221 g     0.000008 se       0.1618 t      16.70
 nr  45             3.03122 g     0.000006 se       0.1239 t      24.47
 nr  46             2.52692 g     0.000010 se       0.2213 t      11.42
 nr  47             3.35698 g     0.000039 se       0.0996 t      33.70
 nr  48             2.55997 g    -0.000003 se       0.2137 t      11.98
 nr  49             3.16510 g    -0.000064 se       0.1099 t      28.80
 nr  50             0.85637 g     0.000040 se       0.1466 t       5.84
 nr  51             0.78702 g     0.000000 se       0.1358 t       5.79
 nr  52             0.68584 g     0.000045 se       0.1161 t       5.91
 nr  53             0.69406 g    -0.000015 se       0.1315 t       5.28
 nr  54             0.96568 g     0.000031 se       0.1668 t       5.79
 nr  55             0.76418 g    -0.000020 se       0.1304 t       5.86
 nr  56             1.05554 g    -0.000007 se       0.1721 t       6.13
 nr  57             0.77046 g     0.000051 se       0.1195 t       6.45
 nr  58             0.67192 g    -0.000072 se       0.1375 t       4.89
 nr  59             0.79490 g     0.000039 se       0.1204 t       6.60
 nr  60             0.41370 g     0.000017 se       0.1075 t       3.85
 nr  61             0.50383 g     0.000015 se       0.0800 t       6.30
 nr  62            -0.36368 g     0.000027 se       0.1234 t      -2.95
 nr  63             0.07692 g     0.000017 se       0.1234 t       0.62
 nr  64            -0.33966 g    -0.000034 se       0.1153 t      -2.95
 nr  65             0.38262 g     0.000058 se       0.1318 t       2.90
 nr  66             0.38414 g     0.000035 se       0.1412 t       2.72
 nr  67             0.39172 g    -0.000034 se       0.1332 t       2.94
 nr  68             0.27381 g    -0.000137 se       0.1147 t       2.39
 nr  69            -0.03031 g     0.000026 se       0.1266 t      -0.24
 nr  70             0.39486 g    -0.000170 se       0.1152 t       3.43
 nr  71             0.52320 g     0.000032 se       0.1509 t       3.47
 nr  72            -0.06230 g    -0.000029 se       0.0726 t      -0.86

 Logl       -1350.324 -2xLogL        2700.648 Inform(NPSOL)  0

title                                                                      

Model  1 of  2

S parameters 
   -0.901    0.000
   -0.954    0.000
    0.790    0.000
    1.048    0.000
   -1.035    0.000
    0.895    0.000
    0.000    0.707
    0.000   -0.484
    0.000    1.199
    0.000   -0.193
    0.000    1.193
    0.000   -0.473

R parameters 
    1.652
    0.000    1.244
    0.000    0.000    0.538
    0.000    0.000    0.000    0.665
    0.000    0.000    0.000    0.000    0.420
    0.000    0.000    0.000    0.000    0.000    0.845
    0.000    0.000    0.000    0.000    0.000    0.000    1.815
    0.000    0.000    0.000    0.000    0.000    0.000    0.000    1.141
    0.000    0.000    0.000    0.000    0.000    0.000    0.000    0.000
    0.878
    0.000    0.000    0.000    0.000    0.000    0.000    0.000    0.000
    0.000    1.096
    0.000    0.000    0.000    0.000    0.000    0.000    0.000    0.000
    0.000    0.000    0.725
    0.000    0.000    0.000    0.000    0.000    0.000    0.000    0.000
    0.000    0.000    0.000    1.358

H parameters 
    0.000    0.000
    0.000    0.000

Q parameters 
    1.000
   -0.219    1.000

P parameters 
  100.000
   20.000  100.000

d parameters 
    3.611    4.089    1.344    1.411    4.100    1.789    2.400    3.933
    2.311    4.200    2.400    3.522

c parameters 
    0.000    0.000

G parameters 
    1.000    0.000
    0.000    1.000
 
P(t|t) error cov 
    0.117
   -0.005    0.188
 

Model  2 of  2

S parameters 
   -0.901    0.000    0.000    0.000
   -0.954    0.000    0.000    0.000
    0.790    0.000    0.000    0.000
    1.048    0.000    0.000    0.000
   -1.035    0.000    0.000    0.000
    0.895    0.000    0.000    0.000
    0.000    0.707    0.000    0.000
    0.000   -0.484    0.000    0.000
    0.000    1.199    0.000    0.000
    0.000   -0.193    0.000    0.000
    0.000    1.193    0.000    0.000
    0.000   -0.473    0.000    0.000

R parameters 
    0.856
    0.000    0.787
    0.000    0.000    0.686
    0.000    0.000    0.000    0.694
    0.000    0.000    0.000    0.000    0.966
    0.000    0.000    0.000    0.000    0.000    0.764
    0.000    0.000    0.000    0.000    0.000    0.000    1.056
    0.000    0.000    0.000    0.000    0.000    0.000    0.000    0.770
    0.000    0.000    0.000    0.000    0.000    0.000    0.000    0.000
    0.672
    0.000    0.000    0.000    0.000    0.000    0.000    0.000    0.000
    0.000    0.795
    0.000    0.000    0.000    0.000    0.000    0.000    0.000    0.000
    0.000    0.000    0.414
    0.000    0.000    0.000    0.000    0.000    0.000    0.000    0.000
    0.000    0.000    0.000    0.504

H parameters 
   -0.364    0.077   -0.340    0.383
    0.384    0.392    0.274   -0.030
    1.000    0.000    0.000    0.000
    0.000    1.000    0.000    0.000

Q parameters 
    0.395
   -0.062    0.523
    0.000    0.000    0.000
    0.000    0.000    0.000    0.000

P parameters 
  100.000
   20.000  100.000
   20.000   20.000  100.000
   20.000   20.000   20.000  100.000

d parameters 
    3.274    3.352    2.892    2.849    3.085    2.937    2.702    3.031
    2.527    3.357    2.560    3.165

c parameters 
    0.000    0.000    0.000    0.000

G parameters 
    1.000    0.000    0.000    0.000
    0.000    1.000    0.000    0.000
    0.000    0.000    0.000    0.000
    0.000    0.000    0.000    0.000
 
P(t|t) error cov 
    0.110
   -0.004    0.115
   -0.008    0.007    0.106
    0.004    0.010   -0.006    0.112
 


start: 22 53 40 end: 22 56  8 date:  4  6 2014

start getse: 22 55 32 end getse: 22 56  8
