# Supplementary material for: Measurement invariance within and between individuals: a distinct problem in testing the equivalence of intra- and inter-individual model structures
Source: Front Psychol. 2014 Sep 19;5:883. doi: 10.3389/fpsyg.2014.00883 (PMC4193237; doi:10.3389/fpsyg.2014.00883)
Supplement: Supplementary file 1 [file DataSheet1.ZIP › mkf-in-out-put-files/oupp1322M3.txt]

max nm= 5 nt=5000 ns=  10 ny=30 nx= 5 ne=30 npar=400


Read from input file 

title                                                                           
nm=2 se=yes                                                                     
 
mo=1 ny=12 ne=2 nx=0                                                            
df=df2a1p13 rf=yes ns=1 mi=-999                                                 
S=1 d=1 R=1 Z=0 H=1 c=1 G=1 Q=1 P=1 B=0                                         
 
mo=2 ny=12 ne=4 nx=0                                                            
df=df2a2p22 rf=yes ns=1 mi=-999                                                 
S=1 d=1 R=1 Z=0 H=1 c=1 G=1 Q=1 P=1 B=0                                         

                          ===================
                          MKFv1    April 2010      
                          ===================

title                                                                      

Model  1 of  2

S fr parameters (nonzero) 
   1   0
   2   0
   3   0
   4   0
   5   0
   6   0
   0   7
   0   8
   0   9
   0  10
   0  11
   0  12

R fr parameters (nonzero) 
  25
   0  26
   0   0  27
   0   0   0  28
   0   0   0   0  29
   0   0   0   0   0  30
   0   0   0   0   0   0  31
   0   0   0   0   0   0   0  32
   0   0   0   0   0   0   0   0  33
   0   0   0   0   0   0   0   0   0  34
   0   0   0   0   0   0   0   0   0   0
  35
   0   0   0   0   0   0   0   0   0   0
   0  36

Q fr parameters (nonzero) 
   0
  37   0

d fr parameters (nonzero) 
  13  14  15  16  17  18  19  20  21  22
  23  24

Model  2 of  2

S fr parameters (nonzero) 
   1   0   0   0
   2   0   0   0
   3   0   0   0
   4   0   0   0
   5   0   0   0
   6   0   0   0
   0   7   0   0
   0   8   0   0
   0   9   0   0
   0  10   0   0
   0  11   0   0
   0  12   0   0

R fr parameters (nonzero) 
  38
   0  39
   0   0  40
   0   0   0  41
   0   0   0   0  42
   0   0   0   0   0  43
   0   0   0   0   0   0  44
   0   0   0   0   0   0   0  45
   0   0   0   0   0   0   0   0  46
   0   0   0   0   0   0   0   0   0  47
   0   0   0   0   0   0   0   0   0   0
  48
   0   0   0   0   0   0   0   0   0   0
   0  49

H fr parameters (nonzero) 
  50  51  52  53
  54  55  56  57
   0   0   0   0
   0   0   0   0

Q fr parameters (nonzero) 
  60
  62  61
   0   0   0
   0   0   0   0

d fr parameters (nonzero) 
  13  14  15  16  17  18  19  20  21  22
  23  24

c fr parameters (nonzero) 
  58  59   0   0

DATA SUMMARY 

MODEL  1 of  2 NY=12 NX= 0 NE= 2 Ncases=   1 START=   1 END=   1

CASE    1    T=  90 N of T missing=   0 datafile df2a1p13    

   State_0    0.00   0.00
   var          1        2        3        4        5        6        7
   %miss   0.0000   0.0000   0.0000   0.0000   0.0000   0.0000   0.0000
   mean      3.61     4.09     1.34     1.41     4.10     1.79     2.40
   var       2.44     2.19     1.16     1.71     1.58     1.66     2.08
   std       1.56     1.48     1.08     1.31     1.26     1.29     1.44
   min       0.00     0.00     0.00     0.00     1.00     0.00     0.00
   max       6.00     6.00     4.00     5.00     6.00     5.00     6.00
   var          8        9       10       11       12
   %miss   0.0000   0.0000   0.0000   0.0000   0.0000
   mean      3.93     2.31     4.20     2.40     3.52
   var       1.51     2.33     1.09     2.26     1.58
   std       1.23     1.52     1.05     1.50     1.26
   min       1.00     0.00     2.00     0.00     1.00
   max       6.00     6.00     6.00     6.00     6.00
 
MODEL  2 of  2 NY=12 NX= 0 NE= 4 Ncases=   1 START=   2 END=   2

CASE    2    T=  90 N of T missing=   0 datafile df2a2p22    

   State_0    0.00   0.00   0.00   0.00
   var          1        2        3        4        5        6        7
   %miss   0.0000   0.0000   0.0000   0.0000   0.0000   0.0000   0.0000
   mean      3.28     3.36     2.89     2.84     3.09     2.93     2.67
   var       1.42     1.38     1.12     1.51     1.53     1.31     1.60
   std       1.19     1.18     1.06     1.23     1.24     1.14     1.26
   min       1.00     1.00     1.00     0.00     0.00     1.00     0.00
   max       6.00     5.00     5.00     5.00     6.00     5.00     5.00
   var          8        9       10       11       12
   %miss   0.0000   0.0000   0.0000   0.0000   0.0000
   mean      3.06     2.47     3.37     2.50     3.19
   var       0.87     1.85     0.85     1.52     0.69
   std       0.94     1.36     0.92     1.23     0.83
   min       1.00     0.00     1.00     0.00     2.00
   max       5.00     5.00     6.00     5.00     5.00
 
 
 N of penalized error - during npsol
 --- P matrix not posdef in KF  106 times 
 --- Density less/equal zero     11 times 
 
 
 ML parameter estimates 
 nr   1            -0.66533 g     0.000049 se       0.1025 t      -6.49
 nr   2            -0.81437 g    -0.000109 se       0.1017 t      -8.00
 nr   3             0.93575 g    -0.000008 se       0.0925 t      10.12
 nr   4             1.09069 g    -0.000018 se       0.1054 t      10.35
 nr   5            -0.94904 g    -0.000011 se       0.0991 t      -9.58
 nr   6             0.90591 g    -0.000013 se       0.0979 t       9.26
 nr   7            -0.72415 g    -0.000021 se       0.1187 t      -6.10
 nr   8             0.54579 g    -0.000121 se       0.1055 t       5.17
 nr   9            -1.18094 g    -0.000039 se       0.1313 t      -8.99
 nr  10             0.26919 g     0.000236 se       0.0943 t       2.85
 nr  11            -1.15937 g    -0.000060 se       0.1296 t      -8.95
 nr  12             0.49835 g    -0.000209 se       0.0888 t       5.62
 nr  13             3.94371 g     0.000014 se       0.1352 t      29.18
 nr  14             4.26946 g    -0.000070 se       0.1308 t      32.64
 nr  15             1.49693 g    -0.000026 se       0.1234 t      12.13
 nr  16             1.43905 g    -0.000046 se       0.1371 t      10.50
 nr  17             4.16194 g    -0.000077 se       0.1201 t      34.65
 nr  18             1.78992 g    -0.000058 se       0.1260 t      14.21
 nr  19             2.43522 g    -0.000021 se       0.1223 t      19.91
 nr  20             3.49888 g    -0.000004 se       0.1136 t      30.79
 nr  21             2.20356 g    -0.000001 se       0.1510 t      14.60
 nr  22             3.74704 g    -0.000025 se       0.0951 t      39.38
 nr  23             2.24665 g     0.000044 se       0.1476 t      15.22
 nr  24             3.38432 g     0.000013 se       0.0903 t      37.50
 nr  25             1.88072 g    -0.000005 se       0.2967 t       6.34
 nr  26             1.34970 g    -0.000002 se       0.2177 t       6.20
 nr  27             0.53784 g    -0.000009 se       0.1064 t       5.06
 nr  28             0.62950 g    -0.000093 se       0.1260 t       5.00
 nr  29             0.48987 g    -0.000098 se       0.1034 t       4.74
 nr  30             0.84490 g    -0.000032 se       0.1449 t       5.83
 nr  31             1.80279 g    -0.000004 se       0.2891 t       6.24
 nr  32             1.31416 g     0.000011 se       0.2330 t       5.64
 nr  33             0.91156 g    -0.000001 se       0.2143 t       4.25
 nr  34             1.31410 g     0.000003 se       0.2153 t       6.10
 nr  35             0.81622 g     0.000012 se       0.2073 t       3.94
 nr  36             1.36261 g     0.000004 se       0.2152 t       6.33
 nr  37             0.22173 g     0.000119 se       0.1210 t       1.83
 nr  38             0.97415 g    -0.000026 se       0.1596 t       6.10
 nr  39             0.84018 g     0.000053 se       0.1405 t       5.98
 nr  40             0.74064 g     0.000012 se       0.1377 t       5.38
 nr  41             0.65577 g    -0.000040 se       0.1284 t       5.11
 nr  42             1.01408 g     0.000056 se       0.1714 t       5.91
 nr  43             0.73355 g    -0.000006 se       0.1268 t       5.79
 nr  44             1.04503 g     0.000009 se       0.1713 t       6.10
 nr  45             0.85943 g     0.000023 se       0.1450 t       5.93
 nr  46             0.69362 g    -0.000039 se       0.1436 t       4.83
 nr  47             0.87565 g     0.000001 se       0.1443 t       6.07
 nr  48             0.44916 g     0.000008 se       0.1125 t       3.99
 nr  49             0.49988 g    -0.000020 se       0.0805 t       6.21
 nr  50            -0.35779 g     0.000083 se       0.1225 t      -2.92
 nr  51            -0.06232 g     0.000019 se       0.1281 t      -0.49
 nr  52            -0.33731 g    -0.000052 se       0.1184 t      -2.85
 nr  53            -0.43128 g    -0.000119 se       0.1392 t      -3.10
 nr  54            -0.39610 g    -0.000039 se       0.1391 t      -2.85
 nr  55             0.37845 g    -0.000120 se       0.1437 t       2.63
 nr  56            -0.34658 g    -0.000047 se       0.1340 t      -2.59
 nr  57             0.00416 g    -0.000174 se       0.1488 t       0.03
 nr  58             1.97708 g    -0.000004 se       0.3739 t       5.29
 nr  59             0.73533 g    -0.000022 se       0.2770 t       2.65
 nr  60             0.39379 g     0.000046 se       0.1163 t       3.39
 nr  61             0.50085 g     0.000074 se       0.1482 t       3.38
 nr  62             0.05399 g     0.000188 se       0.0727 t       0.74

 Logl       -1393.544 -2xLogL        2787.089 Inform(NPSOL)  0

title                                                                      

Model  1 of  2

S parameters 
   -0.665    0.000
   -0.814    0.000
    0.936    0.000
    1.091    0.000
   -0.949    0.000
    0.906    0.000
    0.000   -0.724
    0.000    0.546
    0.000   -1.181
    0.000    0.269
    0.000   -1.159
    0.000    0.498

R parameters 
    1.881
    0.000    1.350
    0.000    0.000    0.538
    0.000    0.000    0.000    0.630
    0.000    0.000    0.000    0.000    0.490
    0.000    0.000    0.000    0.000    0.000    0.845
    0.000    0.000    0.000    0.000    0.000    0.000    1.803
    0.000    0.000    0.000    0.000    0.000    0.000    0.000    1.314
    0.000    0.000    0.000    0.000    0.000    0.000    0.000    0.000
    0.912
    0.000    0.000    0.000    0.000    0.000    0.000    0.000    0.000
    0.000    1.314
    0.000    0.000    0.000    0.000    0.000    0.000    0.000    0.000
    0.000    0.000    0.816
    0.000    0.000    0.000    0.000    0.000    0.000    0.000    0.000
    0.000    0.000    0.000    1.363

H parameters 
    0.000    0.000
    0.000    0.000

Q parameters 
    1.000
    0.222    1.000

P parameters 
   10.000
    2.000   10.000

d parameters 
    3.944    4.269    1.497    1.439    4.162    1.790    2.435    3.499
    2.204    3.747    2.247    3.384

c parameters 
    0.000    0.000

G parameters 
    1.000    0.000
    0.000    1.000
 
P(t|t) error cov 
    0.124
    0.006    0.201
 

Model  2 of  2

S parameters 
   -0.665    0.000    0.000    0.000
   -0.814    0.000    0.000    0.000
    0.936    0.000    0.000    0.000
    1.091    0.000    0.000    0.000
   -0.949    0.000    0.000    0.000
    0.906    0.000    0.000    0.000
    0.000   -0.724    0.000    0.000
    0.000    0.546    0.000    0.000
    0.000   -1.181    0.000    0.000
    0.000    0.269    0.000    0.000
    0.000   -1.159    0.000    0.000
    0.000    0.498    0.000    0.000

R parameters 
    0.974
    0.000    0.840
    0.000    0.000    0.741
    0.000    0.000    0.000    0.656
    0.000    0.000    0.000    0.000    1.014
    0.000    0.000    0.000    0.000    0.000    0.734
    0.000    0.000    0.000    0.000    0.000    0.000    1.045
    0.000    0.000    0.000    0.000    0.000    0.000    0.000    0.859
    0.000    0.000    0.000    0.000    0.000    0.000    0.000    0.000
    0.694
    0.000    0.000    0.000    0.000    0.000    0.000    0.000    0.000
    0.000    0.876
    0.000    0.000    0.000    0.000    0.000    0.000    0.000    0.000
    0.000    0.000    0.449
    0.000    0.000    0.000    0.000    0.000    0.000    0.000    0.000
    0.000    0.000    0.000    0.500

H parameters 
   -0.358   -0.062   -0.337   -0.431
   -0.396    0.378   -0.347    0.004
    1.000    0.000    0.000    0.000
    0.000    1.000    0.000    0.000

Q parameters 
    0.394
    0.054    0.501
    0.000    0.000    0.000
    0.000    0.000    0.000    0.000

P parameters 
    2.000
    1.000    2.000
    1.000    1.000    2.000
    1.000    1.000    1.000    2.000

d parameters 
    3.944    4.269    1.497    1.439    4.162    1.790    2.435    3.499
    2.204    3.747    2.247    3.384

c parameters 
    1.977    0.735    0.000    0.000

G parameters 
    1.000    0.000    0.000    0.000
    0.000    1.000    0.000    0.000
    0.000    0.000    0.000    0.000
    0.000    0.000    0.000    0.000
 
P(t|t) error cov 
    0.117
    0.005    0.121
   -0.009   -0.008    0.113
   -0.004    0.011    0.006    0.117
 


start: 23 14  6 end: 23 16  4 date:  4  6 2014

start getse: 23 15 37 end getse: 23 16  4
