# Supplementary material for: Measurement invariance within and between individuals: a distinct problem in testing the equivalence of intra- and inter-individual model structures
Source: Front Psychol. 2014 Sep 19;5:883. doi: 10.3389/fpsyg.2014.00883 (PMC4193237; doi:10.3389/fpsyg.2014.00883)
Supplement: Supplementary file 1 [file DataSheet1.ZIP › mkf-in-out-put-files/oupp1322M4.txt]

max nm= 5 nt=5000 ns=  10 ny=30 nx= 5 ne=30 npar=400


Read from input file 

title                                                                           
nm=2 se=yes                                                                     
 
mo=1 ny=12 ne=2 nx=0                                                            
df=df2a1p13 rf=yes ns=1 mi=-999                                                 
S=1 d=1 R=1 Z=0 H=1 c=1 G=1 Q=1 P=1 B=0                                         
 
mo=2 ny=12 ne=4 nx=0                                                            
df=df2a2p22 rf=yes ns=1 mi=-999                                                 
S=1 d=1 R=1 Z=0 H=1 c=1 G=1 Q=1 P=1 B=0                                         

                          ===================
                          MKFv1    April 2010      
                          ===================

title                                                                      

Model  1 of  2

S fr parameters (nonzero) 
   1   0
   2   0
   3   0
   4   0
   5   0
   6   0
   0   7
   0   8
   0   9
   0  10
   0  11
   0  12

R fr parameters (nonzero) 
  25
   0  26
   0   0  27
   0   0   0  28
   0   0   0   0  29
   0   0   0   0   0  30
   0   0   0   0   0   0  31
   0   0   0   0   0   0   0  32
   0   0   0   0   0   0   0   0  33
   0   0   0   0   0   0   0   0   0  34
   0   0   0   0   0   0   0   0   0   0
  35
   0   0   0   0   0   0   0   0   0   0
   0  36

Q fr parameters (nonzero) 
   0
  37   0

d fr parameters (nonzero) 
  13  14  15  16  17  18  19  20  21  22
  23  24

Model  2 of  2

S fr parameters (nonzero) 
   1   0   0   0
   2   0   0   0
   3   0   0   0
   4   0   0   0
   5   0   0   0
   6   0   0   0
   0   7   0   0
   0   8   0   0
   0   9   0   0
   0  10   0   0
   0  11   0   0
   0  12   0   0

R fr parameters (nonzero) 
  25
   0  26
   0   0  27
   0   0   0  28
   0   0   0   0  29
   0   0   0   0   0  30
   0   0   0   0   0   0  31
   0   0   0   0   0   0   0  32
   0   0   0   0   0   0   0   0  33
   0   0   0   0   0   0   0   0   0  34
   0   0   0   0   0   0   0   0   0   0
  35
   0   0   0   0   0   0   0   0   0   0
   0  36

H fr parameters (nonzero) 
  38  39  40  41
  42  43  44  45
   0   0   0   0
   0   0   0   0

Q fr parameters (nonzero) 
  48
  50  49
   0   0   0
   0   0   0   0

d fr parameters (nonzero) 
  13  14  15  16  17  18  19  20  21  22
  23  24

c fr parameters (nonzero) 
  46  47   0   0

DATA SUMMARY 

MODEL  1 of  2 NY=12 NX= 0 NE= 2 Ncases=   1 START=   1 END=   1

CASE    1    T=  90 N of T missing=   0 datafile df2a1p13    

   State_0    0.00   0.00
   var          1        2        3        4        5        6        7
   %miss   0.0000   0.0000   0.0000   0.0000   0.0000   0.0000   0.0000
   mean      3.61     4.09     1.34     1.41     4.10     1.79     2.40
   var       2.44     2.19     1.16     1.71     1.58     1.66     2.08
   std       1.56     1.48     1.08     1.31     1.26     1.29     1.44
   min       0.00     0.00     0.00     0.00     1.00     0.00     0.00
   max       6.00     6.00     4.00     5.00     6.00     5.00     6.00
   var          8        9       10       11       12
   %miss   0.0000   0.0000   0.0000   0.0000   0.0000
   mean      3.93     2.31     4.20     2.40     3.52
   var       1.51     2.33     1.09     2.26     1.58
   std       1.23     1.52     1.05     1.50     1.26
   min       1.00     0.00     2.00     0.00     1.00
   max       6.00     6.00     6.00     6.00     6.00
 
MODEL  2 of  2 NY=12 NX= 0 NE= 4 Ncases=   1 START=   2 END=   2

CASE    2    T=  90 N of T missing=   0 datafile df2a2p22    

   State_0    0.00   0.00   0.00   0.00
   var          1        2        3        4        5        6        7
   %miss   0.0000   0.0000   0.0000   0.0000   0.0000   0.0000   0.0000
   mean      3.28     3.36     2.89     2.84     3.09     2.93     2.67
   var       1.42     1.38     1.12     1.51     1.53     1.31     1.60
   std       1.19     1.18     1.06     1.23     1.24     1.14     1.26
   min       1.00     1.00     1.00     0.00     0.00     1.00     0.00
   max       6.00     5.00     5.00     5.00     6.00     5.00     5.00
   var          8        9       10       11       12
   %miss   0.0000   0.0000   0.0000   0.0000   0.0000
   mean      3.06     2.47     3.37     2.50     3.19
   var       0.87     1.85     0.85     1.52     0.69
   std       0.94     1.36     0.92     1.23     0.83
   min       1.00     0.00     1.00     0.00     2.00
   max       5.00     5.00     6.00     5.00     5.00
 
 
 N of penalized error - during npsol
 --- P matrix not posdef in KF    9 times 
 
  warning: error st.err         5400
 
 ML parameter estimates 
 nr   1            -1.69756 g ************ se -367913.7739 t       0.00
 nr   2            -3.38565 g ************ se -614488.2411 t       0.00
 nr   3             3.15162 g ************ se -333349.5060 t       0.00
 nr   4             3.09540 g ************ se   28669.3800 t       0.00
 nr   5            -3.71611 g ************ se  361022.7395 t       0.00
 nr   6             3.19423 g ************ se  367939.7249 t       0.00
 nr   7             2.68992 g ************ se   77937.5794 t       0.00
 nr   8            -4.10260 g ************ se  119077.2930 t       0.00
 nr   9             4.73935 g ************ se  -24424.9417 t       0.00
 nr  10            -2.41176 g ************ se -588930.3411 t       0.00
 nr  11             4.71745 g ************ se 1803899.3231 t       0.00
 nr  12            -4.22598 g 65765.015271 se -558204.0280 t       0.00
 nr  13             5.62945 g    20.552661 se      20.5527 t       0.27
 nr  14             7.20538 g    16.385075 se      16.3851 t       0.44
 nr  15            -0.96371 g    -9.910068 se      -9.9101 t       0.10
 nr  16            -0.75934 g    -4.905781 se      -4.9058 t       0.15
 nr  17             7.52908 g    22.021903 se      22.0219 t       0.34
 nr  18            -0.52220 g    -2.022176 se      -2.0222 t       0.26
 nr  19            -0.10836 g   -17.920642 se     -17.9206 t       0.01
 nr  20             7.07981 g    14.684027 se      14.6840 t       0.48
 nr  21            -1.88292 g   -21.137164 se     -21.1372 t       0.09
 nr  22             5.97632 g    10.943574 se      10.9436 t       0.55
 nr  23            -1.77665 g   -20.543330 se     -20.5433 t       0.09
 nr  24             6.99242 g    13.398947 se      13.3989 t       0.52
 nr  25             5.99711 g   -62.146423 se      15.0785 t       0.40
 nr  26             5.39431 g    56.319851 se     335.8720 t       0.02
 nr  27             5.35954 g   -38.190705 se    -283.2427 t      -0.02
 nr  28             5.55890 g  -302.426043 se     274.3537 t       0.02
 nr  29             5.31659 g   288.920519 se    -181.4343 t      -0.03
 nr  30             5.37239 g   386.680595 se     354.6351 t       0.02
 nr  31             5.65509 g    39.985996 se      47.8131 t       0.12
 nr  32             5.08740 g -1105.752981 se     116.0822 t       0.04
 nr  33             5.18953 g   695.525032 se    2045.4855 t       0.00
 nr  34             5.41567 g   109.243931 se     225.5969 t       0.02
 nr  35             5.09222 g   -92.483730 se     698.1599 t       0.01
 nr  36             4.98618 g  -549.307251 se     203.7363 t       0.02
 nr  37             0.79991 g  -108.315030 se    -108.3150 t      -0.01
 nr  38             0.77779 g ************ se -474621.1236 t       0.00
 nr  39             0.80947 g ************ se ************ t       0.00
 nr  40             0.86758 g ************ se 1438025.2524 t       0.00
 nr  41             1.12277 g ************ se 2663052.8455 t       0.00
 nr  42             0.67191 g ************ se -724510.8373 t       0.00
 nr  43             0.99882 g ************ se -203623.2172 t       0.00
 nr  44             0.64438 g ************ se ************ t       0.00
 nr  45             0.99326 g ************ se ************ t       0.00
 nr  46             1.60847 g   138.064542 se     138.0645 t       0.01
 nr  47            -0.76940 g    76.768176 se      76.7682 t      -0.01
 nr  48             2.39868 g 93537.755278 se   -8180.4008 t       0.00
 nr  49             1.60138 g ************ se  -50114.1259 t       0.00
 nr  50            -0.12508 g ************ se  118850.6384 t       0.00

 Logl       -3080.859 -2xLogL        6161.719 Inform(NPSOL)  6

  See NPSOL MANUAL for INFORM =            6
 
title                                                                      

Model  1 of  2

S parameters 
   -1.698    0.000
   -3.386    0.000
    3.152    0.000
    3.095    0.000
   -3.716    0.000
    3.194    0.000
    0.000    2.690
    0.000   -4.103
    0.000    4.739
    0.000   -2.412
    0.000    4.717
    0.000   -4.226

R parameters 
    5.997
    0.000    5.394
    0.000    0.000    5.360
    0.000    0.000    0.000    5.559
    0.000    0.000    0.000    0.000    5.317
    0.000    0.000    0.000    0.000    0.000    5.372
    0.000    0.000    0.000    0.000    0.000    0.000    5.655
    0.000    0.000    0.000    0.000    0.000    0.000    0.000    5.087
    0.000    0.000    0.000    0.000    0.000    0.000    0.000    0.000
    5.190
    0.000    0.000    0.000    0.000    0.000    0.000    0.000    0.000
    0.000    5.416
    0.000    0.000    0.000    0.000    0.000    0.000    0.000    0.000
    0.000    0.000    5.092
    0.000    0.000    0.000    0.000    0.000    0.000    0.000    0.000
    0.000    0.000    0.000    4.986

H parameters 
    0.000    0.000
    0.000    0.000

Q parameters 
    1.000
    0.800    1.000

P parameters 
    0.000
    0.000    0.000

d parameters 
    5.629    7.205   -0.964   -0.759    7.529   -0.522   -0.108    7.080
   -1.883    5.976   -1.777    6.992

c parameters 
    0.000    0.000

G parameters 
    1.000    0.000
    0.000    1.000
 
P(t|t) error cov 
    0.076
    0.008    0.049
 

Model  2 of  2

S parameters 
   -1.698    0.000    0.000    0.000
   -3.386    0.000    0.000    0.000
    3.152    0.000    0.000    0.000
    3.095    0.000    0.000    0.000
   -3.716    0.000    0.000    0.000
    3.194    0.000    0.000    0.000
    0.000    2.690    0.000    0.000
    0.000   -4.103    0.000    0.000
    0.000    4.739    0.000    0.000
    0.000   -2.412    0.000    0.000
    0.000    4.717    0.000    0.000
    0.000   -4.226    0.000    0.000

R parameters 
    5.997
    0.000    5.394
    0.000    0.000    5.360
    0.000    0.000    0.000    5.559
    0.000    0.000    0.000    0.000    5.317
    0.000    0.000    0.000    0.000    0.000    5.372
    0.000    0.000    0.000    0.000    0.000    0.000    5.655
    0.000    0.000    0.000    0.000    0.000    0.000    0.000    5.087
    0.000    0.000    0.000    0.000    0.000    0.000    0.000    0.000
    5.190
    0.000    0.000    0.000    0.000    0.000    0.000    0.000    0.000
    0.000    5.416
    0.000    0.000    0.000    0.000    0.000    0.000    0.000    0.000
    0.000    0.000    5.092
    0.000    0.000    0.000    0.000    0.000    0.000    0.000    0.000
    0.000    0.000    0.000    4.986

H parameters 
    0.778    0.809    0.868    1.123
    0.672    0.999    0.644    0.993
    1.000    0.000    0.000    0.000
    0.000    1.000    0.000    0.000

Q parameters 
    2.399
   -0.125    1.601
    0.000    0.000    0.000
    0.000    0.000    0.000    0.000

P parameters 
   10.000
    0.000   10.000
    0.000    0.000   10.000
    0.000    0.000    0.000   10.000

d parameters 
    5.629    7.205   -0.964   -0.759    7.529   -0.522   -0.108    7.080
   -1.883    5.976   -1.777    6.992

c parameters 
    1.608   -0.769    0.000    0.000

G parameters 
    1.000    0.000    0.000    0.000
    0.000    1.000    0.000    0.000
    0.000    0.000    0.000    0.000
    0.000    0.000    0.000    0.000
 
P(t|t) error cov 
    0.090
    0.000    0.054
    0.002    0.002    0.086
    0.002    0.002   -0.003    0.052
 


start: 12 20 31 end: 12 22 38 date:  5  6 2014

start getse: 12 20 38 end getse: 12 22 38
