# Supplementary material for: Measurement invariance within and between individuals: a distinct problem in testing the equivalence of intra- and inter-individual model structures
Source: Front Psychol. 2014 Sep 19;5:883. doi: 10.3389/fpsyg.2014.00883 (PMC4193237; doi:10.3389/fpsyg.2014.00883)
Supplement: Supplementary file 1 [file DataSheet1.ZIP › mkf-in-out-put-files/oupp713M1.txt]

max nm= 5 nt=5000 ns=  10 ny=30 nx= 5 ne=30 npar=400


Read from input file 

title                                                                           
nm=2 se=yes                                                                     
 
mo=1 ny=12 ne=2 nx=0                                                            
df=df2a1p7 rf=yes ns=1 mi=-999                                                  
S=1 d=1 R=1 Z=0 H=1 c=1 G=1 Q=1 P=1 B=0                                         
 
mo=2 ny=12 ne=2 nx=0                                                            
df=df2a1p13 rf=yes ns=1 mi=-999                                                 
S=1 d=1 R=1 Z=0 H=1 c=1 G=1 Q=1 P=1 B=0                                         

                          ===================
                          MKFv1    April 2010      
                          ===================

title                                                                      

Model  1 of  2

S fr parameters (nonzero) 
   1   0
   2   0
   3   0
   4   0
   5   0
   6   0
   0   7
   0   8
   0   9
   0  10
   0  11
   0  12

R fr parameters (nonzero) 
  25
   0  26
   0   0  27
   0   0   0  28
   0   0   0   0  29
   0   0   0   0   0  30
   0   0   0   0   0   0  31
   0   0   0   0   0   0   0  32
   0   0   0   0   0   0   0   0  33
   0   0   0   0   0   0   0   0   0  34
   0   0   0   0   0   0   0   0   0   0
  35
   0   0   0   0   0   0   0   0   0   0
   0  36

H fr parameters (nonzero) 
   0   0
   0  37

Q fr parameters (nonzero) 
   0
  38   0

d fr parameters (nonzero) 
  13  14  15  16  17  18  19  20  21  22
  23  24

Model  2 of  2

S fr parameters (nonzero) 
  39   0
  40   0
  41   0
  42   0
  43   0
  44   0
   0  45
   0  46
   0  47
   0  48
   0  49
   0  50

R fr parameters (nonzero) 
  63
   0  64
   0   0  65
   0   0   0  66
   0   0   0   0  67
   0   0   0   0   0  68
   0   0   0   0   0   0  69
   0   0   0   0   0   0   0  70
   0   0   0   0   0   0   0   0  71
   0   0   0   0   0   0   0   0   0  72
   0   0   0   0   0   0   0   0   0   0
  73
   0   0   0   0   0   0   0   0   0   0
   0  74

Q fr parameters (nonzero) 
   0
  75   0

d fr parameters (nonzero) 
  51  52  53  54  55  56  57  58  59  60
  61  62

DATA SUMMARY 

MODEL  1 of  2 NY=12 NX= 0 NE= 2 Ncases=   1 START=   1 END=   1

CASE    1    T=  90 N of T missing=   0 datafile df2a1p7     

   State_0    0.00   0.00
   var          1        2        3        4        5        6        7
   %miss   0.0000   0.0000   0.0000   0.0000   0.0000   0.0000   0.0000
   mean      3.17     3.44     1.52     1.90     3.00     2.38     3.47
   var       1.38     1.82     1.21     1.80     1.44     2.08     0.78
   std       1.18     1.35     1.10     1.34     1.20     1.44     0.88
   min       1.00     0.00     0.00     0.00     0.00     0.00     2.00
   max       6.00     6.00     5.00     6.00     6.00     6.00     5.00
   var          8        9       10       11       12
   %miss   0.0000   0.0000   0.0000   0.0000   0.0000
   mean      3.87     1.81     2.79     2.29     2.94
   var       0.83     1.00     1.14     1.14     0.81
   std       0.91     1.00     1.07     1.07     0.90
   min       2.00     0.00     1.00     0.00     1.00
   max       5.00     5.00     6.00     5.00     5.00
 
MODEL  2 of  2 NY=12 NX= 0 NE= 2 Ncases=   1 START=   2 END=   2

CASE    2    T=  90 N of T missing=   0 datafile df2a1p13    

   State_0    0.00   0.00
   var          1        2        3        4        5        6        7
   %miss   0.0000   0.0000   0.0000   0.0000   0.0000   0.0000   0.0000
   mean      3.61     4.09     1.34     1.41     4.10     1.79     2.40
   var       2.44     2.19     1.16     1.71     1.58     1.66     2.08
   std       1.56     1.48     1.08     1.31     1.26     1.29     1.44
   min       0.00     0.00     0.00     0.00     1.00     0.00     0.00
   max       6.00     6.00     4.00     5.00     6.00     5.00     6.00
   var          8        9       10       11       12
   %miss   0.0000   0.0000   0.0000   0.0000   0.0000
   mean      3.93     2.31     4.20     2.40     3.52
   var       1.51     2.33     1.09     2.26     1.58
   std       1.23     1.52     1.05     1.50     1.26
   min       1.00     0.00     2.00     0.00     1.00
   max       6.00     6.00     6.00     6.00     6.00
 
 
 N of penalized error - during npsol
 --- P matrix not posdef in KF   43 times 
 --- Density less/equal zero     62 times 
 
 
 ML parameter estimates 
 nr   1            -0.98005 g     0.000011 se       0.1037 t      -9.45
 nr   2            -1.06364 g     0.000006 se       0.1226 t      -8.68
 nr   3             0.58301 g    -0.000006 se       0.1121 t       5.20
 nr   4             0.95168 g     0.000002 se       0.1271 t       7.49
 nr   5            -1.06478 g    -0.000002 se       0.1023 t     -10.41
 nr   6             1.13555 g    -0.000010 se       0.1308 t       8.68
 nr   7            -0.53194 g     0.000016 se       0.0974 t      -5.46
 nr   8             0.03131 g    -0.000020 se       0.1042 t       0.30
 nr   9            -0.60082 g    -0.000003 se       0.1128 t      -5.33
 nr  10            -0.00314 g     0.000016 se       0.1270 t      -0.02
 nr  11            -0.81264 g     0.000019 se       0.1272 t      -6.39
 nr  12             0.30770 g     0.000062 se       0.1021 t       3.01
 nr  13             3.15955 g     0.000003 se       0.1241 t      25.46
 nr  14             3.43673 g    -0.000006 se       0.1425 t      24.11
 nr  15             1.52645 g     0.000005 se       0.1158 t      13.19
 nr  16             1.90691 g    -0.000009 se       0.1416 t      13.47
 nr  17             2.99227 g     0.000001 se       0.1268 t      23.59
 nr  18             2.38602 g    -0.000009 se       0.1522 t      15.68
 nr  19             3.45771 g     0.000003 se       0.1117 t      30.94
 nr  20             3.86719 g     0.000013 se       0.0959 t      40.32
 nr  21             1.80100 g    -0.000011 se       0.1262 t      14.27
 nr  22             2.78884 g     0.000024 se       0.1128 t      24.73
 nr  23             2.27521 g     0.000005 se       0.1466 t      15.52
 nr  24             2.94962 g     0.000017 se       0.1012 t      29.14
 nr  25             0.42451 g     0.000004 se       0.0812 t       5.23
 nr  26             0.69535 g    -0.000034 se       0.1232 t       5.64
 nr  27             0.86575 g     0.000005 se       0.1343 t       6.44
 nr  28             0.89700 g     0.000010 se       0.1482 t       6.05
 nr  29             0.31268 g    -0.000044 se       0.0721 t       4.34
 nr  30             0.79230 g     0.000004 se       0.1399 t       5.66
 nr  31             0.47002 g     0.000014 se       0.1048 t       4.48
 nr  32             0.82559 g     0.000005 se       0.1231 t       6.71
 nr  33             0.59935 g    -0.000020 se       0.1161 t       5.16
 nr  34             1.14431 g    -0.000014 se       0.1706 t       6.71
 nr  35             0.41013 g    -0.000003 se       0.1449 t       2.83
 nr  36             0.70356 g    -0.000010 se       0.1102 t       6.39
 nr  37             0.34435 g     0.000025 se       0.1264 t       2.73
 nr  38             0.54729 g     0.000037 se       0.1190 t       4.60
 nr  39            -0.88566 g    -0.000011 se       0.1596 t      -5.55
 nr  40            -0.97286 g     0.000005 se       0.1458 t      -6.67
 nr  41             0.78458 g    -0.000015 se       0.1025 t       7.65
 nr  42             1.01068 g    -0.000009 se       0.1219 t       8.29
 nr  43            -1.09059 g    -0.000010 se       0.1107 t      -9.85
 nr  44             0.89919 g    -0.000006 se       0.1241 t       7.25
 nr  45             0.50448 g     0.000000 se       0.1634 t       3.09
 nr  46            -0.62991 g     0.000026 se       0.1349 t      -4.67
 nr  47             1.19579 g     0.000014 se       0.1520 t       7.86
 nr  48            -0.05489 g    -0.000007 se       0.1254 t      -0.44
 nr  49             1.27751 g    -0.000002 se       0.1510 t       8.46
 nr  50            -0.45090 g    -0.000001 se       0.1438 t      -3.14
 nr  51             3.61111 g    -0.000004 se       0.1646 t      21.94
 nr  52             4.08889 g     0.000006 se       0.1561 t      26.20
 nr  53             1.34444 g    -0.000005 se       0.1135 t      11.85
 nr  54             1.41111 g    -0.000005 se       0.1378 t      10.24
 nr  55             4.10000 g     0.000010 se       0.1325 t      30.95
 nr  56             1.78889 g    -0.000001 se       0.1356 t      13.19
 nr  57             2.40000 g     0.000001 se       0.1522 t      15.77
 nr  58             3.93333 g     0.000020 se       0.1294 t      30.40
 nr  59             2.31111 g     0.000027 se       0.1607 t      14.38
 nr  60             4.20000 g    -0.000013 se       0.1102 t      38.11
 nr  61             2.40000 g    -0.000017 se       0.1585 t      15.14
 nr  62             3.52222 g    -0.000029 se       0.1326 t      26.56
 nr  63             1.65326 g    -0.000011 se       0.2633 t       6.28
 nr  64             1.24565 g    -0.000003 se       0.2066 t       6.03
 nr  65             0.54357 g    -0.000012 se       0.0956 t       5.68
 nr  66             0.68729 g    -0.000022 se       0.1296 t       5.30
 nr  67             0.38951 g     0.000011 se       0.0983 t       3.96
 nr  68             0.84688 g    -0.000002 se       0.1441 t       5.88
 nr  69             1.82994 g     0.000005 se       0.2819 t       6.49
 nr  70             1.10988 g     0.000006 se       0.1821 t       6.09
 nr  71             0.89551 g     0.000008 se       0.2184 t       4.10
 nr  72             1.09032 g    -0.000003 se       0.1627 t       6.70
 nr  73             0.63020 g     0.000016 se       0.2296 t       2.75
 nr  74             1.37953 g     0.000012 se       0.2138 t       6.45
 nr  75            -0.23718 g     0.000023 se       0.1181 t      -2.01

 Logl       -1302.086 -2xLogL        2604.172 Inform(NPSOL)  0

title                                                                      

Model  1 of  2

S parameters 
   -0.980    0.000
   -1.064    0.000
    0.583    0.000
    0.952    0.000
   -1.065    0.000
    1.136    0.000
    0.000   -0.532
    0.000    0.031
    0.000   -0.601
    0.000   -0.003
    0.000   -0.813
    0.000    0.308

R parameters 
    0.425
    0.000    0.695
    0.000    0.000    0.866
    0.000    0.000    0.000    0.897
    0.000    0.000    0.000    0.000    0.313
    0.000    0.000    0.000    0.000    0.000    0.792
    0.000    0.000    0.000    0.000    0.000    0.000    0.470
    0.000    0.000    0.000    0.000    0.000    0.000    0.000    0.826
    0.000    0.000    0.000    0.000    0.000    0.000    0.000    0.000
    0.599
    0.000    0.000    0.000    0.000    0.000    0.000    0.000    0.000
    0.000    1.144
    0.000    0.000    0.000    0.000    0.000    0.000    0.000    0.000
    0.000    0.000    0.410
    0.000    0.000    0.000    0.000    0.000    0.000    0.000    0.000
    0.000    0.000    0.000    0.704

H parameters 
    0.000    0.000
    0.000    0.344

Q parameters 
    1.000
    0.547    1.000

P parameters 
    1.000
    0.020    1.000

d parameters 
    3.160    3.437    1.526    1.907    2.992    2.386    3.458    3.867
    1.801    2.789    2.275    2.950

c parameters 
    0.000    0.000

G parameters 
    1.000    0.000
    0.000    1.000
 
P(t|t) error cov 
    0.085
    0.015    0.234
 

Model  2 of  2

S parameters 
   -0.886    0.000
   -0.973    0.000
    0.785    0.000
    1.011    0.000
   -1.091    0.000
    0.899    0.000
    0.000    0.504
    0.000   -0.630
    0.000    1.196
    0.000   -0.055
    0.000    1.278
    0.000   -0.451

R parameters 
    1.653
    0.000    1.246
    0.000    0.000    0.544
    0.000    0.000    0.000    0.687
    0.000    0.000    0.000    0.000    0.390
    0.000    0.000    0.000    0.000    0.000    0.847
    0.000    0.000    0.000    0.000    0.000    0.000    1.830
    0.000    0.000    0.000    0.000    0.000    0.000    0.000    1.110
    0.000    0.000    0.000    0.000    0.000    0.000    0.000    0.000
    0.896
    0.000    0.000    0.000    0.000    0.000    0.000    0.000    0.000
    0.000    1.090
    0.000    0.000    0.000    0.000    0.000    0.000    0.000    0.000
    0.000    0.000    0.630
    0.000    0.000    0.000    0.000    0.000    0.000    0.000    0.000
    0.000    0.000    0.000    1.380

H parameters 
    0.000    0.000
    0.000    0.000

Q parameters 
    1.000
   -0.237    1.000

P parameters 
   10.000
    0.000   10.000

d parameters 
    3.611    4.089    1.344    1.411    4.100    1.789    2.400    3.933
    2.311    4.200    2.400    3.522

c parameters 
    0.000    0.000

G parameters 
    1.000    0.000
    0.000    1.000
 
P(t|t) error cov 
    0.112
   -0.005    0.170
 


start: 14 11 38 end: 14 13 42 date:  5  6 2014

start getse: 14 13 13 end getse: 14 13 42
