# Supplementary material for: Measurement invariance within and between individuals: a distinct problem in testing the equivalence of intra- and inter-individual model structures
Source: Front Psychol. 2014 Sep 19;5:883. doi: 10.3389/fpsyg.2014.00883 (PMC4193237; doi:10.3389/fpsyg.2014.00883)
Supplement: Supplementary file 1 [file DataSheet1.ZIP › mkf-in-out-put-files/oupp713M2.txt]

max nm= 5 nt=5000 ns=  10 ny=30 nx= 5 ne=30 npar=400


Read from input file 

title                                                                           
nm=2 se=yes                                                                     
 
mo=1 ny=12 ne=2 nx=0                                                            
df=df2a1p7 rf=yes ns=1 mi=-999                                                  
S=1 d=1 R=1 Z=0 H=1 c=1 G=1 Q=1 P=1 B=0                                         
 
mo=2 ny=12 ne=2 nx=0                                                            
df=df2a1p13 rf=yes ns=1 mi=-999                                                 
S=1 d=1 R=1 Z=0 H=1 c=1 G=1 Q=1 P=1 B=0                                         

                          ===================
                          MKFv1    April 2010      
                          ===================

title                                                                      

Model  1 of  2

S fr parameters (nonzero) 
   1   0
   2   0
   3   0
   4   0
   5   0
   6   0
   0   7
   0   8
   0   9
   0  10
   0  11
   0  12

R fr parameters (nonzero) 
  25
   0  26
   0   0  27
   0   0   0  28
   0   0   0   0  29
   0   0   0   0   0  30
   0   0   0   0   0   0  31
   0   0   0   0   0   0   0  32
   0   0   0   0   0   0   0   0  33
   0   0   0   0   0   0   0   0   0  34
   0   0   0   0   0   0   0   0   0   0
  35
   0   0   0   0   0   0   0   0   0   0
   0  36

H fr parameters (nonzero) 
   0   0
   0  37

Q fr parameters (nonzero) 
   0
  38   0

d fr parameters (nonzero) 
  13  14  15  16  17  18  19  20  21  22
  23  24

Model  2 of  2

S fr parameters (nonzero) 
   1   0
   2   0
   3   0
   4   0
   5   0
   6   0
   0   7
   0   8
   0   9
   0  10
   0  11
   0  12

R fr parameters (nonzero) 
  51
   0  52
   0   0  53
   0   0   0  54
   0   0   0   0  55
   0   0   0   0   0  56
   0   0   0   0   0   0  57
   0   0   0   0   0   0   0  58
   0   0   0   0   0   0   0   0  59
   0   0   0   0   0   0   0   0   0  60
   0   0   0   0   0   0   0   0   0   0
  61
   0   0   0   0   0   0   0   0   0   0
   0  62

Q fr parameters (nonzero) 
  63
  65  64

d fr parameters (nonzero) 
  39  40  41  42  43  44  45  46  47  48
  49  50

DATA SUMMARY 

MODEL  1 of  2 NY=12 NX= 0 NE= 2 Ncases=   1 START=   1 END=   1

CASE    1    T=  90 N of T missing=   0 datafile df2a1p7     

   State_0    0.00   0.00
   var          1        2        3        4        5        6        7
   %miss   0.0000   0.0000   0.0000   0.0000   0.0000   0.0000   0.0000
   mean      3.17     3.44     1.52     1.90     3.00     2.38     3.47
   var       1.38     1.82     1.21     1.80     1.44     2.08     0.78
   std       1.18     1.35     1.10     1.34     1.20     1.44     0.88
   min       1.00     0.00     0.00     0.00     0.00     0.00     2.00
   max       6.00     6.00     5.00     6.00     6.00     6.00     5.00
   var          8        9       10       11       12
   %miss   0.0000   0.0000   0.0000   0.0000   0.0000
   mean      3.87     1.81     2.79     2.29     2.94
   var       0.83     1.00     1.14     1.14     0.81
   std       0.91     1.00     1.07     1.07     0.90
   min       2.00     0.00     1.00     0.00     1.00
   max       5.00     5.00     6.00     5.00     5.00
 
MODEL  2 of  2 NY=12 NX= 0 NE= 2 Ncases=   1 START=   2 END=   2

CASE    2    T=  90 N of T missing=   0 datafile df2a1p13    

   State_0    0.00   0.00
   var          1        2        3        4        5        6        7
   %miss   0.0000   0.0000   0.0000   0.0000   0.0000   0.0000   0.0000
   mean      3.61     4.09     1.34     1.41     4.10     1.79     2.40
   var       2.44     2.19     1.16     1.71     1.58     1.66     2.08
   std       1.56     1.48     1.08     1.31     1.26     1.29     1.44
   min       0.00     0.00     0.00     0.00     1.00     0.00     0.00
   max       6.00     6.00     4.00     5.00     6.00     5.00     6.00
   var          8        9       10       11       12
   %miss   0.0000   0.0000   0.0000   0.0000   0.0000
   mean      3.93     2.31     4.20     2.40     3.52
   var       1.51     2.33     1.09     2.26     1.58
   std       1.23     1.52     1.05     1.50     1.26
   min       1.00     0.00     2.00     0.00     1.00
   max       6.00     6.00     6.00     6.00     6.00
 
 
 N of penalized error - during npsol
 --- P matrix not posdef in KF   63 times 
 --- Density less/equal zero     22 times 
 
 
 ML parameter estimates 
 nr   1            -0.96337 g     0.000219 se       0.0985 t      -9.78
 nr   2            -1.04154 g     0.000090 se       0.1103 t      -9.44
 nr   3             0.70507 g     0.000056 se       0.0884 t       7.98
 nr   4             0.99147 g     0.000130 se       0.1071 t       9.26
 nr   5            -1.08056 g    -0.000175 se       0.0973 t     -11.11
 nr   6             1.02755 g    -0.000060 se       0.1113 t       9.23
 nr   7             0.42361 g     0.001040 se       0.0749 t       5.65
 nr   8            -0.25827 g    -0.000287 se       0.0697 t      -3.71
 nr   9             0.67796 g    -0.000232 se       0.0883 t       7.67
 nr  10            -0.02163 g     0.000109 se       0.0653 t      -0.33
 nr  11             0.81331 g    -0.000300 se       0.1014 t       8.02
 nr  12            -0.29064 g    -0.000589 se       0.0712 t      -4.08
 nr  13             3.16117 g    -0.000046 se       0.1230 t      25.69
 nr  14             3.43851 g     0.000068 se       0.1405 t      24.47
 nr  15             1.52624 g    -0.000013 se       0.1230 t      12.41
 nr  16             1.90565 g    -0.000008 se       0.1441 t      13.23
 nr  17             2.99384 g    -0.000090 se       0.1283 t      23.34
 nr  18             2.38364 g    -0.000008 se       0.1447 t      16.47
 nr  19             3.46034 g     0.000299 se       0.1002 t      34.53
 nr  20             3.87053 g    -0.000122 se       0.1050 t      36.85
 nr  21             1.80098 g     0.000017 se       0.1300 t      13.85
 nr  22             2.78921 g    -0.000015 se       0.1128 t      24.73
 nr  23             2.27673 g    -0.000131 se       0.1415 t      16.09
 nr  24             2.94879 g    -0.000100 se       0.0988 t      29.85
 nr  25             0.43349 g    -0.000108 se       0.0818 t       5.30
 nr  26             0.69093 g    -0.000048 se       0.1219 t       5.67
 nr  27             0.86333 g    -0.000041 se       0.1362 t       6.34
 nr  28             0.88434 g    -0.000025 se       0.1468 t       6.02
 nr  29             0.31226 g    -0.000026 se       0.0717 t       4.36
 nr  30             0.82874 g     0.000040 se       0.1431 t       5.79
 nr  31             0.52416 g     0.000013 se       0.0917 t       5.72
 nr  32             0.85173 g     0.000164 se       0.1307 t       6.52
 nr  33             0.54994 g     0.000102 se       0.1059 t       5.19
 nr  34             1.14360 g     0.000015 se       0.1705 t       6.71
 nr  35             0.40351 g    -0.000005 se       0.1133 t       3.56
 nr  36             0.69967 g    -0.000140 se       0.1084 t       6.45
 nr  37             0.31455 g     0.000059 se       0.1217 t       2.58
 nr  38            -0.51023 g     0.000088 se       0.1091 t      -4.68
 nr  39             3.61111 g     0.000074 se       0.1674 t      21.57
 nr  40             4.08889 g    -0.000007 se       0.1592 t      25.68
 nr  41             1.34444 g    -0.000008 se       0.1083 t      12.41
 nr  42             1.41111 g    -0.000072 se       0.1357 t      10.40
 nr  43             4.10000 g    -0.000224 se       0.1306 t      31.39
 nr  44             1.78889 g    -0.000061 se       0.1434 t      12.47
 nr  45             2.40000 g     0.000034 se       0.1602 t      14.98
 nr  46             3.93333 g    -0.000003 se       0.1234 t      31.87
 nr  47             2.31111 g    -0.000001 se       0.1577 t      14.66
 nr  48             4.20000 g     0.000068 se       0.1102 t      38.10
 nr  49             2.40000 g     0.000026 se       0.1595 t      15.05
 nr  50             3.52222 g     0.000049 se       0.1340 t      26.28
 nr  51             1.62272 g     0.000037 se       0.2594 t       6.26
 nr  52             1.22892 g    -0.000054 se       0.2047 t       6.00
 nr  53             0.57389 g    -0.000015 se       0.0980 t       5.86
 nr  54             0.70324 g     0.000284 se       0.1282 t       5.48
 nr  55             0.40215 g     0.000130 se       0.0941 t       4.27
 nr  56             0.82665 g     0.000035 se       0.1446 t       5.71
 nr  57             1.82436 g     0.000030 se       0.2856 t       6.39
 nr  58             1.19092 g    -0.000010 se       0.1911 t       6.23
 nr  59             0.99709 g    -0.000028 se       0.2073 t       4.81
 nr  60             1.09228 g     0.000053 se       0.1629 t       6.71
 nr  61             0.50320 g     0.000020 se       0.2223 t       2.26
 nr  62             1.38897 g     0.000001 se       0.2151 t       6.46
 nr  63             0.97023 g     0.000033 se       0.2298 t       4.22
 nr  64             2.70006 g     0.000016 se       0.7613 t       3.55
 nr  65            -0.36488 g    -0.000006 se       0.2092 t      -1.74

 Logl       -1310.474 -2xLogL        2620.949 Inform(NPSOL)  0

title                                                                      

Model  1 of  2

S parameters 
   -0.963    0.000
   -1.042    0.000
    0.705    0.000
    0.991    0.000
   -1.081    0.000
    1.028    0.000
    0.000    0.424
    0.000   -0.258
    0.000    0.678
    0.000   -0.022
    0.000    0.813
    0.000   -0.291

R parameters 
    0.433
    0.000    0.691
    0.000    0.000    0.863
    0.000    0.000    0.000    0.884
    0.000    0.000    0.000    0.000    0.312
    0.000    0.000    0.000    0.000    0.000    0.829
    0.000    0.000    0.000    0.000    0.000    0.000    0.524
    0.000    0.000    0.000    0.000    0.000    0.000    0.000    0.852
    0.000    0.000    0.000    0.000    0.000    0.000    0.000    0.000
    0.550
    0.000    0.000    0.000    0.000    0.000    0.000    0.000    0.000
    0.000    1.144
    0.000    0.000    0.000    0.000    0.000    0.000    0.000    0.000
    0.000    0.000    0.404
    0.000    0.000    0.000    0.000    0.000    0.000    0.000    0.000
    0.000    0.000    0.000    0.700

H parameters 
    0.000    0.000
    0.000    0.315

Q parameters 
    1.000
   -0.510    1.000

P parameters 
    1.000
    0.020    1.000

d parameters 
    3.161    3.439    1.526    1.906    2.994    2.384    3.460    3.871
    1.801    2.789    2.277    2.949

c parameters 
    0.000    0.000

G parameters 
    1.000    0.000
    0.000    1.000
 
P(t|t) error cov 
    0.086
   -0.013    0.233
 

Model  2 of  2

S parameters 
   -0.963    0.000
   -1.042    0.000
    0.705    0.000
    0.991    0.000
   -1.081    0.000
    1.028    0.000
    0.000    0.424
    0.000   -0.258
    0.000    0.678
    0.000   -0.022
    0.000    0.813
    0.000   -0.291

R parameters 
    1.623
    0.000    1.229
    0.000    0.000    0.574
    0.000    0.000    0.000    0.703
    0.000    0.000    0.000    0.000    0.402
    0.000    0.000    0.000    0.000    0.000    0.827
    0.000    0.000    0.000    0.000    0.000    0.000    1.824
    0.000    0.000    0.000    0.000    0.000    0.000    0.000    1.191
    0.000    0.000    0.000    0.000    0.000    0.000    0.000    0.000
    0.997
    0.000    0.000    0.000    0.000    0.000    0.000    0.000    0.000
    0.000    1.092
    0.000    0.000    0.000    0.000    0.000    0.000    0.000    0.000
    0.000    0.000    0.503
    0.000    0.000    0.000    0.000    0.000    0.000    0.000    0.000
    0.000    0.000    0.000    1.389

H parameters 
    0.000    0.000
    0.000    0.000

Q parameters 
    0.970
   -0.365    2.700

P parameters 
   10.000
    0.000   10.000

d parameters 
    3.611    4.089    1.344    1.411    4.100    1.789    2.400    3.933
    2.311    4.200    2.400    3.522

c parameters 
    0.000    0.000

G parameters 
    1.000    0.000
    0.000    1.000
 
P(t|t) error cov 
    0.111
   -0.007    0.420
 


start: 14 15 20 end: 14 16 32 date:  5  6 2014

start getse: 14 16 11 end getse: 14 16 32
