# Supplementary material for: Measurement invariance within and between individuals: a distinct problem in testing the equivalence of intra- and inter-individual model structures
Source: Front Psychol. 2014 Sep 19;5:883. doi: 10.3389/fpsyg.2014.00883 (PMC4193237; doi:10.3389/fpsyg.2014.00883)
Supplement: Supplementary file 1 [file DataSheet1.ZIP › mkf-in-out-put-files/oupp722M1.txt]

max nm= 5 nt=5000 ns=  10 ny=30 nx= 5 ne=30 npar=400


Read from input file 

title                                                                           
nm=2 se=yes                                                                     
 
mo=1 ny=12 ne=2 nx=0                                                            
df=df2a1p7 rf=yes ns=1 mi=-999                                                  
S=1 d=1 R=1 Z=0 H=1 c=1 G=1 Q=1 P=1 B=0                                         
 
mo=2 ny=12 ne=4 nx=0                                                            
df=df2a2p22 rf=yes ns=1 mi=-999                                                 
S=1 d=1 R=1 Z=0 H=1 c=1 G=1 Q=1 P=1 B=0                                         

                          ===================
                          MKFv1    April 2010      
                          ===================

title                                                                      

Model  1 of  2

S fr parameters (nonzero) 
   1   0
   2   0
   3   0
   4   0
   5   0
   6   0
   0   7
   0   8
   0   9
   0  10
   0  11
   0  12

R fr parameters (nonzero) 
  25
   0  26
   0   0  27
   0   0   0  28
   0   0   0   0  29
   0   0   0   0   0  30
   0   0   0   0   0   0  31
   0   0   0   0   0   0   0  32
   0   0   0   0   0   0   0   0  33
   0   0   0   0   0   0   0   0   0  34
   0   0   0   0   0   0   0   0   0   0
  35
   0   0   0   0   0   0   0   0   0   0
   0  36

H fr parameters (nonzero) 
   0   0
   0  37

Q fr parameters (nonzero) 
   0
  38   0

d fr parameters (nonzero) 
  13  14  15  16  17  18  19  20  21  22
  23  24

Model  2 of  2

S fr parameters (nonzero) 
  39   0   0   0
  40   0   0   0
  41   0   0   0
  42   0   0   0
  43   0   0   0
  44   0   0   0
   0  45   0   0
   0  46   0   0
   0  47   0   0
   0  48   0   0
   0  49   0   0
   0  50   0   0

R fr parameters (nonzero) 
  63
   0  64
   0   0  65
   0   0   0  66
   0   0   0   0  67
   0   0   0   0   0  68
   0   0   0   0   0   0  69
   0   0   0   0   0   0   0  70
   0   0   0   0   0   0   0   0  71
   0   0   0   0   0   0   0   0   0  72
   0   0   0   0   0   0   0   0   0   0
  73
   0   0   0   0   0   0   0   0   0   0
   0  74

H fr parameters (nonzero) 
  75  76  77  78
  79  80  81  82
   0   0   0   0
   0   0   0   0

Q fr parameters (nonzero) 
   0
  83   0
   0   0   0
   0   0   0   0

d fr parameters (nonzero) 
  51  52  53  54  55  56  57  58  59  60
  61  62

DATA SUMMARY 

MODEL  1 of  2 NY=12 NX= 0 NE= 2 Ncases=   1 START=   1 END=   1

CASE    1    T=  90 N of T missing=   0 datafile df2a1p7     

   State_0    0.00   0.00
   var          1        2        3        4        5        6        7
   %miss   0.0000   0.0000   0.0000   0.0000   0.0000   0.0000   0.0000
   mean      3.17     3.44     1.52     1.90     3.00     2.38     3.47
   var       1.38     1.82     1.21     1.80     1.44     2.08     0.78
   std       1.18     1.35     1.10     1.34     1.20     1.44     0.88
   min       1.00     0.00     0.00     0.00     0.00     0.00     2.00
   max       6.00     6.00     5.00     6.00     6.00     6.00     5.00
   var          8        9       10       11       12
   %miss   0.0000   0.0000   0.0000   0.0000   0.0000
   mean      3.87     1.81     2.79     2.29     2.94
   var       0.83     1.00     1.14     1.14     0.81
   std       0.91     1.00     1.07     1.07     0.90
   min       2.00     0.00     1.00     0.00     1.00
   max       5.00     5.00     6.00     5.00     5.00
 
MODEL  2 of  2 NY=12 NX= 0 NE= 4 Ncases=   1 START=   2 END=   2

CASE    2    T=  90 N of T missing=   0 datafile df2a2p22    

   State_0    0.00   0.00   0.00   0.00
   var          1        2        3        4        5        6        7
   %miss   0.0000   0.0000   0.0000   0.0000   0.0000   0.0000   0.0000
   mean      3.28     3.36     2.89     2.84     3.09     2.93     2.67
   var       1.42     1.38     1.12     1.51     1.53     1.31     1.60
   std       1.19     1.18     1.06     1.23     1.24     1.14     1.26
   min       1.00     1.00     1.00     0.00     0.00     1.00     0.00
   max       6.00     5.00     5.00     5.00     6.00     5.00     5.00
   var          8        9       10       11       12
   %miss   0.0000   0.0000   0.0000   0.0000   0.0000
   mean      3.06     2.47     3.37     2.50     3.19
   var       0.87     1.85     0.85     1.52     0.69
   std       0.94     1.36     0.92     1.23     0.83
   min       1.00     0.00     1.00     0.00     2.00
   max       5.00     5.00     6.00     5.00     5.00
 
 
 N of penalized error - during npsol
 --- P matrix not posdef in KF   70 times 
 --- Density less/equal zero     29 times 
 
 
 ML parameter estimates 
 nr   1            -0.98005 g     0.000130 se       0.1037 t      -9.45
 nr   2            -1.06364 g    -0.000058 se       0.1226 t      -8.68
 nr   3             0.58301 g    -0.000012 se       0.1121 t       5.20
 nr   4             0.95168 g     0.000003 se       0.1271 t       7.49
 nr   5            -1.06478 g    -0.000058 se       0.1023 t     -10.41
 nr   6             1.13555 g     0.000013 se       0.1308 t       8.68
 nr   7             0.53194 g    -0.000256 se       0.0974 t       5.46
 nr   8            -0.03131 g    -0.000056 se       0.1042 t      -0.30
 nr   9             0.60083 g     0.000480 se       0.1128 t       5.33
 nr  10             0.00315 g     0.000062 se       0.1270 t       0.02
 nr  11             0.81264 g    -0.000170 se       0.1272 t       6.39
 nr  12            -0.30769 g     0.000178 se       0.1021 t      -3.01
 nr  13             3.15955 g    -0.000032 se       0.1241 t      25.46
 nr  14             3.43673 g     0.000037 se       0.1425 t      24.11
 nr  15             1.52645 g     0.000005 se       0.1158 t      13.19
 nr  16             1.90691 g     0.000007 se       0.1416 t      13.47
 nr  17             2.99227 g    -0.000036 se       0.1268 t      23.59
 nr  18             2.38602 g    -0.000081 se       0.1522 t      15.68
 nr  19             3.45771 g    -0.000273 se       0.1117 t      30.94
 nr  20             3.86719 g    -0.000017 se       0.0959 t      40.32
 nr  21             1.80100 g     0.000153 se       0.1262 t      14.27
 nr  22             2.78884 g    -0.000054 se       0.1128 t      24.73
 nr  23             2.27521 g     0.000105 se       0.1466 t      15.52
 nr  24             2.94962 g     0.000093 se       0.1012 t      29.14
 nr  25             0.42451 g    -0.000099 se       0.0812 t       5.23
 nr  26             0.69535 g    -0.000018 se       0.1232 t       5.64
 nr  27             0.86575 g    -0.000009 se       0.1343 t       6.44
 nr  28             0.89700 g    -0.000039 se       0.1482 t       6.05
 nr  29             0.31268 g     0.000028 se       0.0721 t       4.34
 nr  30             0.79230 g     0.000009 se       0.1399 t       5.66
 nr  31             0.47002 g    -0.000034 se       0.1048 t       4.48
 nr  32             0.82558 g    -0.000003 se       0.1231 t       6.71
 nr  33             0.59935 g     0.000005 se       0.1161 t       5.16
 nr  34             1.14431 g     0.000010 se       0.1706 t       6.71
 nr  35             0.41013 g     0.000023 se       0.1449 t       2.83
 nr  36             0.70356 g     0.000013 se       0.1102 t       6.39
 nr  37             0.34435 g     0.000070 se       0.1264 t       2.73
 nr  38            -0.54729 g    -0.000058 se       0.1190 t      -4.60
 nr  39             0.56250 g    -0.000120 se       0.1032 t       5.45
 nr  40             0.58138 g    -0.000273 se       0.1007 t       5.78
 nr  41            -0.50092 g    -0.000130 se       0.0934 t      -5.36
 nr  42            -0.69352 g    -0.000188 se       0.1012 t      -6.85
 nr  43             0.54888 g    -0.000032 se       0.1063 t       5.16
 nr  44            -0.56113 g     0.000005 se       0.0993 t      -5.65
 nr  45             0.61006 g     0.000442 se       0.1061 t       5.75
 nr  46            -0.25882 g    -0.000425 se       0.0829 t      -3.12
 nr  47             0.85921 g    -0.000233 se       0.1145 t       7.50
 nr  48            -0.21295 g     0.000626 se       0.0828 t      -2.57
 nr  49             0.81652 g     0.000197 se       0.1071 t       7.63
 nr  50            -0.34188 g    -0.000338 se       0.0722 t      -4.73
 nr  51             3.28127 g     0.000070 se       0.1176 t      27.90
 nr  52             3.35916 g     0.000043 se       0.1152 t      29.16
 nr  53             2.88578 g     0.000027 se       0.1043 t      27.66
 nr  54             2.84014 g     0.000005 se       0.1173 t      24.21
 nr  55             3.09229 g     0.000006 se       0.1227 t      25.19
 nr  56             2.92985 g    -0.000050 se       0.1120 t      26.15
 nr  57             2.68353 g     0.000030 se       0.1925 t      13.94
 nr  58             3.04840 g    -0.000130 se       0.1148 t      26.55
 nr  59             2.49041 g     0.000016 se       0.2424 t      10.28
 nr  60             3.36078 g     0.000002 se       0.1088 t      30.88
 nr  61             2.52256 g    -0.000047 se       0.2266 t      11.13
 nr  62             3.17944 g    -0.000040 se       0.1169 t      27.19
 nr  63             0.86800 g     0.000015 se       0.1512 t       5.74
 nr  64             0.79197 g     0.000012 se       0.1376 t       5.76
 nr  65             0.68097 g     0.000010 se       0.1190 t       5.72
 nr  66             0.66571 g     0.000015 se       0.1354 t       4.92
 nr  67             0.99713 g    -0.000041 se       0.1676 t       5.95
 nr  68             0.75451 g     0.000068 se       0.1309 t       5.76
 nr  69             1.00330 g    -0.000005 se       0.1676 t       5.98
 nr  70             0.76729 g     0.000046 se       0.1174 t       6.54
 nr  71             0.66527 g    -0.000004 se       0.1413 t       4.71
 nr  72             0.78174 g    -0.000008 se       0.1185 t       6.60
 nr  73             0.44775 g     0.000061 se       0.1106 t       4.05
 nr  74             0.49915 g    -0.000015 se       0.0799 t       6.25
 nr  75            -0.36569 g     0.000143 se       0.1156 t      -3.16
 nr  76            -0.09422 g     0.000317 se       0.1390 t      -0.68
 nr  77            -0.37042 g     0.000178 se       0.1156 t      -3.20
 nr  78            -0.45609 g     0.000156 se       0.1561 t      -2.92
 nr  79            -0.33970 g    -0.000193 se       0.1230 t      -2.76
 nr  80             0.37722 g     0.000207 se       0.1402 t       2.69
 nr  81            -0.29910 g     0.000279 se       0.1178 t      -2.54
 nr  82             0.01255 g     0.000130 se       0.1443 t       0.09
 nr  83             0.11033 g     0.000013 se       0.1580 t       0.70

 Logl       -1121.011 -2xLogL        2242.021 Inform(NPSOL)  0

title                                                                      

Model  1 of  2

S parameters 
   -0.980    0.000
   -1.064    0.000
    0.583    0.000
    0.952    0.000
   -1.065    0.000
    1.136    0.000
    0.000    0.532
    0.000   -0.031
    0.000    0.601
    0.000    0.003
    0.000    0.813
    0.000   -0.308

R parameters 
    0.425
    0.000    0.695
    0.000    0.000    0.866
    0.000    0.000    0.000    0.897
    0.000    0.000    0.000    0.000    0.313
    0.000    0.000    0.000    0.000    0.000    0.792
    0.000    0.000    0.000    0.000    0.000    0.000    0.470
    0.000    0.000    0.000    0.000    0.000    0.000    0.000    0.826
    0.000    0.000    0.000    0.000    0.000    0.000    0.000    0.000
    0.599
    0.000    0.000    0.000    0.000    0.000    0.000    0.000    0.000
    0.000    1.144
    0.000    0.000    0.000    0.000    0.000    0.000    0.000    0.000
    0.000    0.000    0.410
    0.000    0.000    0.000    0.000    0.000    0.000    0.000    0.000
    0.000    0.000    0.000    0.704

H parameters 
    0.000    0.000
    0.000    0.344

Q parameters 
    1.000
   -0.547    1.000

P parameters 
    1.000
    0.020    1.000

d parameters 
    3.160    3.437    1.526    1.907    2.992    2.386    3.458    3.867
    1.801    2.789    2.275    2.950

c parameters 
    0.000    0.000

G parameters 
    1.000    0.000
    0.000    1.000
 
P(t|t) error cov 
    0.085
   -0.015    0.234
 

Model  2 of  2

S parameters 
    0.562    0.000    0.000    0.000
    0.581    0.000    0.000    0.000
   -0.501    0.000    0.000    0.000
   -0.694    0.000    0.000    0.000
    0.549    0.000    0.000    0.000
   -0.561    0.000    0.000    0.000
    0.000    0.610    0.000    0.000
    0.000   -0.259    0.000    0.000
    0.000    0.859    0.000    0.000
    0.000   -0.213    0.000    0.000
    0.000    0.817    0.000    0.000
    0.000   -0.342    0.000    0.000

R parameters 
    0.868
    0.000    0.792
    0.000    0.000    0.681
    0.000    0.000    0.000    0.666
    0.000    0.000    0.000    0.000    0.997
    0.000    0.000    0.000    0.000    0.000    0.755
    0.000    0.000    0.000    0.000    0.000    0.000    1.003
    0.000    0.000    0.000    0.000    0.000    0.000    0.000    0.767
    0.000    0.000    0.000    0.000    0.000    0.000    0.000    0.000
    0.665
    0.000    0.000    0.000    0.000    0.000    0.000    0.000    0.000
    0.000    0.782
    0.000    0.000    0.000    0.000    0.000    0.000    0.000    0.000
    0.000    0.000    0.448
    0.000    0.000    0.000    0.000    0.000    0.000    0.000    0.000
    0.000    0.000    0.000    0.499

H parameters 
   -0.366   -0.094   -0.370   -0.456
   -0.340    0.377   -0.299    0.013
    1.000    0.000    0.000    0.000
    0.000    1.000    0.000    0.000

Q parameters 
    1.000
    0.110    1.000
    0.000    0.000    0.000
    0.000    0.000    0.000    0.000

P parameters 
   10.000
    0.000   10.000
    0.000    0.000    0.000
    0.000    0.000    0.000    0.000

d parameters 
    3.281    3.359    2.886    2.840    3.092    2.930    2.684    3.048
    2.490    3.361    2.523    3.179

c parameters 
    0.000    0.000    0.000    0.000

G parameters 
    1.000    0.000    0.000    0.000
    0.000    1.000    0.000    0.000
    0.000    0.000    0.000    0.000
    0.000    0.000    0.000    0.000
 
P(t|t) error cov 
    0.285
    0.009    0.234
   -0.021   -0.017    0.275
   -0.010    0.020    0.012    0.227
 


start: 14 21 22 end: 14 24  0 date:  5  6 2014

start getse: 14 23 18 end getse: 14 24  0
