# Supplementary material for: Measurement invariance within and between individuals: a distinct problem in testing the equivalence of intra- and inter-individual model structures
Source: Front Psychol. 2014 Sep 19;5:883. doi: 10.3389/fpsyg.2014.00883 (PMC4193237; doi:10.3389/fpsyg.2014.00883)
Supplement: Supplementary file 1 [file DataSheet1.ZIP › mkf-in-out-put-files/oupp722M2.txt]

max nm= 5 nt=5000 ns=  10 ny=30 nx= 5 ne=30 npar=400


Read from input file 

title                                                                           
nm=2 se=yes                                                                     
 
mo=1 ny=12 ne=2 nx=0                                                            
df=df2a1p7 rf=yes ns=1 mi=-999                                                  
S=1 d=1 R=1 Z=0 H=1 c=1 G=1 Q=1 P=1 B=0                                         
 
mo=2 ny=12 ne=4 nx=0                                                            
df=df2a2p22 rf=yes ns=1 mi=-999                                                 
S=1 d=1 R=1 Z=0 H=1 c=1 G=1 Q=1 P=1 B=0                                         

                          ===================
                          MKFv1    April 2010      
                          ===================

title                                                                      

Model  1 of  2

S fr parameters (nonzero) 
   1   0
   2   0
   3   0
   4   0
   5   0
   6   0
   0   7
   0   8
   0   9
   0  10
   0  11
   0  12

R fr parameters (nonzero) 
  25
   0  26
   0   0  27
   0   0   0  28
   0   0   0   0  29
   0   0   0   0   0  30
   0   0   0   0   0   0  31
   0   0   0   0   0   0   0  32
   0   0   0   0   0   0   0   0  33
   0   0   0   0   0   0   0   0   0  34
   0   0   0   0   0   0   0   0   0   0
  35
   0   0   0   0   0   0   0   0   0   0
   0  36

H fr parameters (nonzero) 
   0   0
   0  37

Q fr parameters (nonzero) 
   0
  38   0

d fr parameters (nonzero) 
  13  14  15  16  17  18  19  20  21  22
  23  24

Model  2 of  2

S fr parameters (nonzero) 
   1   0   0   0
   2   0   0   0
   3   0   0   0
   4   0   0   0
   5   0   0   0
   6   0   0   0
   0   7   0   0
   0   8   0   0
   0   9   0   0
   0  10   0   0
   0  11   0   0
   0  12   0   0

R fr parameters (nonzero) 
  51
   0  52
   0   0  53
   0   0   0  54
   0   0   0   0  55
   0   0   0   0   0  56
   0   0   0   0   0   0  57
   0   0   0   0   0   0   0  58
   0   0   0   0   0   0   0   0  59
   0   0   0   0   0   0   0   0   0  60
   0   0   0   0   0   0   0   0   0   0
  61
   0   0   0   0   0   0   0   0   0   0
   0  62

H fr parameters (nonzero) 
  63  64  65  66
  67  68  69  70
   0   0   0   0
   0   0   0   0

Q fr parameters (nonzero) 
  71
  73  72
   0   0   0
   0   0   0   0

d fr parameters (nonzero) 
  39  40  41  42  43  44  45  46  47  48
  49  50

DATA SUMMARY 

MODEL  1 of  2 NY=12 NX= 0 NE= 2 Ncases=   1 START=   1 END=   1

CASE    1    T=  90 N of T missing=   0 datafile df2a1p7     

   State_0    0.00   0.00
   var          1        2        3        4        5        6        7
   %miss   0.0000   0.0000   0.0000   0.0000   0.0000   0.0000   0.0000
   mean      3.17     3.44     1.52     1.90     3.00     2.38     3.47
   var       1.38     1.82     1.21     1.80     1.44     2.08     0.78
   std       1.18     1.35     1.10     1.34     1.20     1.44     0.88
   min       1.00     0.00     0.00     0.00     0.00     0.00     2.00
   max       6.00     6.00     5.00     6.00     6.00     6.00     5.00
   var          8        9       10       11       12
   %miss   0.0000   0.0000   0.0000   0.0000   0.0000
   mean      3.87     1.81     2.79     2.29     2.94
   var       0.83     1.00     1.14     1.14     0.81
   std       0.91     1.00     1.07     1.07     0.90
   min       2.00     0.00     1.00     0.00     1.00
   max       5.00     5.00     6.00     5.00     5.00
 
MODEL  2 of  2 NY=12 NX= 0 NE= 4 Ncases=   1 START=   2 END=   2

CASE    2    T=  90 N of T missing=   0 datafile df2a2p22    

   State_0    0.00   0.00   0.00   0.00
   var          1        2        3        4        5        6        7
   %miss   0.0000   0.0000   0.0000   0.0000   0.0000   0.0000   0.0000
   mean      3.28     3.36     2.89     2.84     3.09     2.93     2.67
   var       1.42     1.38     1.12     1.51     1.53     1.31     1.60
   std       1.19     1.18     1.06     1.23     1.24     1.14     1.26
   min       1.00     1.00     1.00     0.00     0.00     1.00     0.00
   max       6.00     5.00     5.00     5.00     6.00     5.00     5.00
   var          8        9       10       11       12
   %miss   0.0000   0.0000   0.0000   0.0000   0.0000
   mean      3.06     2.47     3.37     2.50     3.19
   var       0.87     1.85     0.85     1.52     0.69
   std       0.94     1.36     0.92     1.23     0.83
   min       1.00     0.00     1.00     0.00     2.00
   max       5.00     5.00     6.00     5.00     5.00
 
 
 N of penalized error - during npsol
 --- P matrix not posdef in KF   78 times 
 --- Density less/equal zero     14 times 
 
 
 ML parameter estimates 
 nr   1            -0.97228 g     0.000411 se       0.0983 t      -9.89
 nr   2            -1.03975 g     0.000063 se       0.1111 t      -9.36
 nr   3             0.69339 g     0.000223 se       0.0974 t       7.12
 nr   4             1.04539 g     0.000018 se       0.1156 t       9.05
 nr   5            -1.04004 g    -0.000048 se       0.0989 t     -10.51
 nr   6             1.05861 g     0.000007 se       0.1165 t       9.09
 nr   7             0.51934 g    -0.000422 se       0.0719 t       7.23
 nr   8            -0.16793 g    -0.000142 se       0.0591 t      -2.84
 nr   9             0.68270 g     0.000372 se       0.0891 t       7.66
 nr  10            -0.13774 g     0.000245 se       0.0617 t      -2.23
 nr  11             0.72022 g     0.000268 se       0.0947 t       7.60
 nr  12            -0.29591 g    -0.000525 se       0.0581 t      -5.09
 nr  13             3.16065 g     0.000070 se       0.1236 t      25.57
 nr  14             3.43801 g    -0.000035 se       0.1403 t      24.51
 nr  15             1.52651 g    -0.000010 se       0.1220 t      12.51
 nr  16             1.90647 g     0.000017 se       0.1480 t      12.88
 nr  17             2.99356 g     0.000007 se       0.1252 t      23.91
 nr  18             2.38433 g    -0.000017 se       0.1467 t      16.26
 nr  19             3.45829 g    -0.000097 se       0.1101 t      31.42
 nr  20             3.86938 g    -0.000081 se       0.0996 t      38.84
 nr  21             1.80010 g     0.000025 se       0.1346 t      13.37
 nr  22             2.79111 g     0.000009 se       0.1153 t      24.21
 nr  23             2.27727 g     0.000036 se       0.1359 t      16.75
 nr  24             2.94922 g    -0.000049 se       0.0997 t      29.58
 nr  25             0.42868 g     0.000036 se       0.0814 t       5.27
 nr  26             0.68950 g    -0.000061 se       0.1219 t       5.65
 nr  27             0.85839 g     0.000027 se       0.1352 t       6.35
 nr  28             0.87766 g     0.000020 se       0.1476 t       5.94
 nr  29             0.32799 g    -0.000077 se       0.0731 t       4.49
 nr  30             0.81417 g     0.000073 se       0.1420 t       5.73
 nr  31             0.47385 g    -0.000030 se       0.0909 t       5.21
 nr  32             0.82862 g    -0.000027 se       0.1249 t       6.64
 nr  33             0.56546 g    -0.000016 se       0.1139 t       4.97
 nr  34             1.15299 g     0.000026 se       0.1729 t       6.67
 nr  35             0.47755 g    -0.000089 se       0.1117 t       4.28
 nr  36             0.69449 g     0.000005 se       0.1079 t       6.44
 nr  37             0.34099 g     0.000248 se       0.1221 t       2.79
 nr  38            -0.52108 g     0.000004 se       0.1114 t      -4.68
 nr  39             3.28115 g     0.000181 se       0.1171 t      28.01
 nr  40             3.35916 g     0.000017 se       0.1161 t      28.94
 nr  41             2.88649 g     0.000088 se       0.1003 t      28.78
 nr  42             2.84082 g    -0.000020 se       0.1124 t      25.27
 nr  43             3.09249 g    -0.000031 se       0.1242 t      24.90
 nr  44             2.92967 g    -0.000026 se       0.1155 t      25.37
 nr  45             2.69003 g    -0.000073 se       0.1922 t      14.00
 nr  46             3.04800 g     0.000045 se       0.1066 t      28.60
 nr  47             2.49738 g    -0.000002 se       0.2282 t      10.94
 nr  48             3.36047 g     0.000082 se       0.1030 t      32.63
 nr  49             2.53240 g     0.000063 se       0.2325 t      10.89
 nr  50             3.17558 g    -0.000137 se       0.1179 t      26.93
 nr  51             0.86230 g    -0.000018 se       0.1462 t       5.90
 nr  52             0.78662 g     0.000000 se       0.1366 t       5.76
 nr  53             0.71609 g    -0.000011 se       0.1186 t       6.04
 nr  54             0.70679 g    -0.000057 se       0.1304 t       5.42
 nr  55             0.96168 g    -0.000010 se       0.1637 t       5.88
 nr  56             0.75808 g     0.000013 se       0.1329 t       5.71
 nr  57             1.00871 g     0.000049 se       0.1679 t       6.01
 nr  58             0.77953 g     0.000041 se       0.1189 t       6.55
 nr  59             0.68946 g     0.000246 se       0.1385 t       4.98
 nr  60             0.79106 g    -0.000052 se       0.1197 t       6.61
 nr  61             0.41590 g     0.000127 se       0.1095 t       3.80
 nr  62             0.49991 g     0.000208 se       0.0797 t       6.27
 nr  63            -0.35915 g    -0.000078 se       0.1138 t      -3.16
 nr  64             0.03988 g    -0.000146 se       0.0691 t       0.58
 nr  65            -0.35259 g    -0.000173 se       0.1171 t      -3.01
 nr  66             0.22570 g    -0.000070 se       0.0740 t       3.05
 nr  67             0.68757 g     0.000117 se       0.2422 t       2.84
 nr  68             0.37028 g    -0.000166 se       0.1396 t       2.65
 nr  69             0.58222 g     0.000103 se       0.2340 t       2.49
 nr  70             0.02010 g    -0.000273 se       0.1413 t       0.14
 nr  71             0.34743 g     0.000015 se       0.0997 t       3.48
 nr  72             1.43908 g     0.000036 se       0.4505 t       3.19
 nr  73            -0.09905 g     0.000137 se       0.1139 t      -0.87

 Logl       -1127.490 -2xLogL        2254.980 Inform(NPSOL)  0

title                                                                      

Model  1 of  2

S parameters 
   -0.972    0.000
   -1.040    0.000
    0.693    0.000
    1.045    0.000
   -1.040    0.000
    1.059    0.000
    0.000    0.519
    0.000   -0.168
    0.000    0.683
    0.000   -0.138
    0.000    0.720
    0.000   -0.296

R parameters 
    0.429
    0.000    0.689
    0.000    0.000    0.858
    0.000    0.000    0.000    0.878
    0.000    0.000    0.000    0.000    0.328
    0.000    0.000    0.000    0.000    0.000    0.814
    0.000    0.000    0.000    0.000    0.000    0.000    0.474
    0.000    0.000    0.000    0.000    0.000    0.000    0.000    0.829
    0.000    0.000    0.000    0.000    0.000    0.000    0.000    0.000
    0.565
    0.000    0.000    0.000    0.000    0.000    0.000    0.000    0.000
    0.000    1.153
    0.000    0.000    0.000    0.000    0.000    0.000    0.000    0.000
    0.000    0.000    0.478
    0.000    0.000    0.000    0.000    0.000    0.000    0.000    0.000
    0.000    0.000    0.000    0.694

H parameters 
    0.000    0.000
    0.000    0.341

Q parameters 
    1.000
   -0.521    1.000

P parameters 
    1.000
    0.020    1.000

d parameters 
    3.161    3.438    1.527    1.906    2.994    2.384    3.458    3.869
    1.800    2.791    2.277    2.949

c parameters 
    0.000    0.000

G parameters 
    1.000    0.000
    0.000    1.000
 
P(t|t) error cov 
    0.087
   -0.015    0.254
 

Model  2 of  2

S parameters 
   -0.972    0.000    0.000    0.000
   -1.040    0.000    0.000    0.000
    0.693    0.000    0.000    0.000
    1.045    0.000    0.000    0.000
   -1.040    0.000    0.000    0.000
    1.059    0.000    0.000    0.000
    0.000    0.519    0.000    0.000
    0.000   -0.168    0.000    0.000
    0.000    0.683    0.000    0.000
    0.000   -0.138    0.000    0.000
    0.000    0.720    0.000    0.000
    0.000   -0.296    0.000    0.000

R parameters 
    0.862
    0.000    0.787
    0.000    0.000    0.716
    0.000    0.000    0.000    0.707
    0.000    0.000    0.000    0.000    0.962
    0.000    0.000    0.000    0.000    0.000    0.758
    0.000    0.000    0.000    0.000    0.000    0.000    1.009
    0.000    0.000    0.000    0.000    0.000    0.000    0.000    0.780
    0.000    0.000    0.000    0.000    0.000    0.000    0.000    0.000
    0.689
    0.000    0.000    0.000    0.000    0.000    0.000    0.000    0.000
    0.000    0.791
    0.000    0.000    0.000    0.000    0.000    0.000    0.000    0.000
    0.000    0.000    0.416
    0.000    0.000    0.000    0.000    0.000    0.000    0.000    0.000
    0.000    0.000    0.000    0.500

H parameters 
   -0.359    0.040   -0.353    0.226
    0.688    0.370    0.582    0.020
    1.000    0.000    0.000    0.000
    0.000    1.000    0.000    0.000

Q parameters 
    0.347
   -0.099    1.439
    0.000    0.000    0.000
    0.000    0.000    0.000    0.000

P parameters 
   10.000
    0.000   10.000
    0.000    0.000    0.000
    0.000    0.000    0.000    0.000

d parameters 
    3.281    3.359    2.886    2.841    3.092    2.930    2.690    3.048
    2.497    3.360    2.532    3.176

c parameters 
    0.000    0.000    0.000    0.000

G parameters 
    1.000    0.000    0.000    0.000
    0.000    1.000    0.000    0.000
    0.000    0.000    0.000    0.000
    0.000    0.000    0.000    0.000
 
P(t|t) error cov 
    0.101
   -0.007    0.325
   -0.007    0.012    0.097
    0.007    0.027   -0.010    0.316
 


start: 14 24 28 end: 14 26 21 date:  5  6 2014

start getse: 14 25 48 end getse: 14 26 21
