# Supplementary material for: Measurement invariance within and between individuals: a distinct problem in testing the equivalence of intra- and inter-individual model structures
Source: Front Psychol. 2014 Sep 19;5:883. doi: 10.3389/fpsyg.2014.00883 (PMC4193237; doi:10.3389/fpsyg.2014.00883)
Supplement: Supplementary file 1 [file DataSheet1.ZIP › mkf-in-out-put-files/oupp722M3.txt]

max nm= 5 nt=5000 ns=  10 ny=30 nx= 5 ne=30 npar=400


Read from input file 

title                                                                           
nm=2 se=yes                                                                     
 
mo=1 ny=12 ne=2 nx=0                                                            
df=df2a1p7 rf=yes ns=1 mi=-999                                                  
S=1 d=1 R=1 Z=0 H=1 c=1 G=1 Q=1 P=1 B=0                                         
 
mo=2 ny=12 ne=4 nx=0                                                            
df=df2a2p22 rf=yes ns=1 mi=-999                                                 
S=1 d=1 R=1 Z=0 H=1 c=1 G=1 Q=1 P=1 B=0                                         

                          ===================
                          MKFv1    April 2010      
                          ===================

title                                                                      

Model  1 of  2

S fr parameters (nonzero) 
   1   0
   2   0
   3   0
   4   0
   5   0
   6   0
   0   7
   0   8
   0   9
   0  10
   0  11
   0  12

R fr parameters (nonzero) 
  25
   0  26
   0   0  27
   0   0   0  28
   0   0   0   0  29
   0   0   0   0   0  30
   0   0   0   0   0   0  31
   0   0   0   0   0   0   0  32
   0   0   0   0   0   0   0   0  33
   0   0   0   0   0   0   0   0   0  34
   0   0   0   0   0   0   0   0   0   0
  35
   0   0   0   0   0   0   0   0   0   0
   0  36

H fr parameters (nonzero) 
   0   0
   0  37

Q fr parameters (nonzero) 
   0
  38   0

d fr parameters (nonzero) 
  13  14  15  16  17  18  19  20  21  22
  23  24

Model  2 of  2

S fr parameters (nonzero) 
   1   0   0   0
   2   0   0   0
   3   0   0   0
   4   0   0   0
   5   0   0   0
   6   0   0   0
   0   7   0   0
   0   8   0   0
   0   9   0   0
   0  10   0   0
   0  11   0   0
   0  12   0   0

R fr parameters (nonzero) 
  39
   0  40
   0   0  41
   0   0   0  42
   0   0   0   0  43
   0   0   0   0   0  44
   0   0   0   0   0   0  45
   0   0   0   0   0   0   0  46
   0   0   0   0   0   0   0   0  47
   0   0   0   0   0   0   0   0   0  48
   0   0   0   0   0   0   0   0   0   0
  49
   0   0   0   0   0   0   0   0   0   0
   0  50

H fr parameters (nonzero) 
  51  52  53  54
  55  56  57  58
   0   0   0   0
   0   0   0   0

Q fr parameters (nonzero) 
  61
  63  62
   0   0   0
   0   0   0   0

d fr parameters (nonzero) 
  13  14  15  16  17  18  19  20  21  22
  23  24

c fr parameters (nonzero) 
  59  60   0   0

DATA SUMMARY 

MODEL  1 of  2 NY=12 NX= 0 NE= 2 Ncases=   1 START=   1 END=   1

CASE    1    T=  90 N of T missing=   0 datafile df2a1p7     

   State_0    0.00   0.00
   var          1        2        3        4        5        6        7
   %miss   0.0000   0.0000   0.0000   0.0000   0.0000   0.0000   0.0000
   mean      3.17     3.44     1.52     1.90     3.00     2.38     3.47
   var       1.38     1.82     1.21     1.80     1.44     2.08     0.78
   std       1.18     1.35     1.10     1.34     1.20     1.44     0.88
   min       1.00     0.00     0.00     0.00     0.00     0.00     2.00
   max       6.00     6.00     5.00     6.00     6.00     6.00     5.00
   var          8        9       10       11       12
   %miss   0.0000   0.0000   0.0000   0.0000   0.0000
   mean      3.87     1.81     2.79     2.29     2.94
   var       0.83     1.00     1.14     1.14     0.81
   std       0.91     1.00     1.07     1.07     0.90
   min       2.00     0.00     1.00     0.00     1.00
   max       5.00     5.00     6.00     5.00     5.00
 
MODEL  2 of  2 NY=12 NX= 0 NE= 4 Ncases=   1 START=   2 END=   2

CASE    2    T=  90 N of T missing=   0 datafile df2a2p22    

   State_0    0.00   0.00   0.00   0.00
   var          1        2        3        4        5        6        7
   %miss   0.0000   0.0000   0.0000   0.0000   0.0000   0.0000   0.0000
   mean      3.28     3.36     2.89     2.84     3.09     2.93     2.67
   var       1.42     1.38     1.12     1.51     1.53     1.31     1.60
   std       1.19     1.18     1.06     1.23     1.24     1.14     1.26
   min       1.00     1.00     1.00     0.00     0.00     1.00     0.00
   max       6.00     5.00     5.00     5.00     6.00     5.00     5.00
   var          8        9       10       11       12
   %miss   0.0000   0.0000   0.0000   0.0000   0.0000
   mean      3.06     2.47     3.37     2.50     3.19
   var       0.87     1.85     0.85     1.52     0.69
   std       0.94     1.36     0.92     1.23     0.83
   min       1.00     0.00     1.00     0.00     2.00
   max       5.00     5.00     6.00     5.00     5.00
 
 
 N of penalized error - during npsol
 --- P matrix not posdef in KF   62 times 
 --- Density less/equal zero     10 times 
 
 
 ML parameter estimates 
 nr   1            -0.91384 g     0.000035 se       0.0989 t      -9.24
 nr   2            -1.00017 g     0.000021 se       0.1108 t      -9.02
 nr   3             0.83695 g     0.000088 se       0.1168 t       7.17
 nr   4             1.13273 g    -0.000082 se       0.1225 t       9.25
 nr   5            -0.99305 g     0.000076 se       0.1002 t      -9.91
 nr   6             1.10067 g    -0.000019 se       0.1172 t       9.39
 nr   7             0.44762 g     0.000354 se       0.0787 t       5.69
 nr   8            -0.20264 g    -0.000478 se       0.0660 t      -3.07
 nr   9             0.72034 g     0.000697 se       0.0912 t       7.90
 nr  10            -0.10468 g    -0.000387 se       0.0656 t      -1.60
 nr  11             0.75737 g    -0.000395 se       0.0973 t       7.79
 nr  12            -0.28035 g     0.001044 se       0.0592 t      -4.74
 nr  13             3.30997 g    -0.000025 se       0.1177 t      28.13
 nr  14             3.58184 g    -0.000042 se       0.1292 t      27.72
 nr  15             2.14191 g     0.000053 se       0.1471 t      14.56
 nr  16             2.19178 g    -0.000063 se       0.1487 t      14.74
 nr  17             3.10900 g     0.000042 se       0.1216 t      25.57
 nr  18             2.44665 g    -0.000065 se       0.1390 t      17.60
 nr  19             3.20049 g     0.000047 se       0.1108 t      28.89
 nr  20             3.47972 g    -0.000084 se       0.0934 t      37.26
 nr  21             1.98532 g     0.000139 se       0.1345 t      14.76
 nr  22             3.15487 g    -0.000015 se       0.0866 t      36.45
 nr  23             2.26249 g     0.000020 se       0.1330 t      17.01
 nr  24             3.14224 g     0.000177 se       0.0773 t      40.66
 nr  25             0.47090 g    -0.000017 se       0.0921 t       5.11
 nr  26             0.73155 g    -0.000034 se       0.1312 t       5.58
 nr  27             1.29827 g    -0.000027 se       0.2568 t       5.06
 nr  28             0.97672 g    -0.000008 se       0.1783 t       5.48
 nr  29             0.36025 g    -0.000011 se       0.0827 t       4.36
 nr  30             0.79076 g    -0.000015 se       0.1428 t       5.54
 nr  31             0.58930 g    -0.000043 se       0.1154 t       5.11
 nr  32             0.99152 g    -0.000021 se       0.1650 t       6.01
 nr  33             0.58478 g    -0.000090 se       0.1253 t       4.67
 nr  34             1.28052 g     0.000006 se       0.2016 t       6.35
 nr  35             0.43581 g    -0.000083 se       0.1119 t       3.89
 nr  36             0.73835 g    -0.000080 se       0.1165 t       6.34
 nr  37             0.31353 g     0.000484 se       0.1248 t       2.51
 nr  38            -0.50400 g    -0.000002 se       0.1123 t      -4.49
 nr  39             1.01994 g    -0.000036 se       0.1756 t       5.81
 nr  40             0.83169 g     0.000038 se       0.1449 t       5.74
 nr  41             0.88860 g    -0.000002 se       0.1866 t       4.76
 nr  42             0.72373 g    -0.000048 se       0.1466 t       4.94
 nr  43             1.14006 g     0.000017 se       0.1985 t       5.74
 nr  44             0.73598 g     0.000004 se       0.1330 t       5.53
 nr  45             1.55873 g    -0.000006 se       0.2756 t       5.66
 nr  46             0.90817 g     0.000017 se       0.1529 t       5.94
 nr  47             0.76379 g    -0.000007 se       0.1623 t       4.70
 nr  48             0.86526 g     0.000012 se       0.1372 t       6.30
 nr  49             0.35802 g    -0.000017 se       0.1145 t       3.13
 nr  50             0.52999 g     0.000030 se       0.0856 t       6.19
 nr  51            -0.34062 g    -0.000110 se       0.1172 t      -2.91
 nr  52             0.04604 g    -0.000293 se       0.0695 t       0.66
 nr  53            -0.35097 g    -0.000121 se       0.1207 t      -2.91
 nr  54             0.22524 g    -0.000395 se       0.0746 t       3.02
 nr  55             0.69061 g    -0.000161 se       0.2449 t       2.82
 nr  56             0.32757 g     0.000294 se       0.1398 t       2.34
 nr  57             0.59276 g    -0.000160 se       0.2408 t       2.46
 nr  58             0.04085 g     0.000322 se       0.1396 t       0.29
 nr  59             0.55817 g    -0.000119 se       0.2537 t       2.20
 nr  60            -0.25613 g    -0.000042 se       0.2938 t      -0.87
 nr  61             0.32810 g    -0.000054 se       0.0956 t       3.43
 nr  62             1.38578 g     0.000016 se       0.4363 t       3.18
 nr  63            -0.09762 g    -0.000008 se       0.1091 t      -0.89

 Logl       -1236.916 -2xLogL        2473.831 Inform(NPSOL)  0

title                                                                      

Model  1 of  2

S parameters 
   -0.914    0.000
   -1.000    0.000
    0.837    0.000
    1.133    0.000
   -0.993    0.000
    1.101    0.000
    0.000    0.448
    0.000   -0.203
    0.000    0.720
    0.000   -0.105
    0.000    0.757
    0.000   -0.280

R parameters 
    0.471
    0.000    0.732
    0.000    0.000    1.298
    0.000    0.000    0.000    0.977
    0.000    0.000    0.000    0.000    0.360
    0.000    0.000    0.000    0.000    0.000    0.791
    0.000    0.000    0.000    0.000    0.000    0.000    0.589
    0.000    0.000    0.000    0.000    0.000    0.000    0.000    0.992
    0.000    0.000    0.000    0.000    0.000    0.000    0.000    0.000
    0.585
    0.000    0.000    0.000    0.000    0.000    0.000    0.000    0.000
    0.000    1.281
    0.000    0.000    0.000    0.000    0.000    0.000    0.000    0.000
    0.000    0.000    0.436
    0.000    0.000    0.000    0.000    0.000    0.000    0.000    0.000
    0.000    0.000    0.000    0.738

H parameters 
    0.000    0.000
    0.000    0.314

Q parameters 
    1.000
   -0.504    1.000

P parameters 
    1.000
    0.020    1.000

d parameters 
    3.310    3.582    2.142    2.192    3.109    2.447    3.200    3.480
    1.985    3.155    2.262    3.142

c parameters 
    0.000    0.000

G parameters 
    1.000    0.000
    0.000    1.000
 
P(t|t) error cov 
    0.095
   -0.016    0.253
 

Model  2 of  2

S parameters 
   -0.914    0.000    0.000    0.000
   -1.000    0.000    0.000    0.000
    0.837    0.000    0.000    0.000
    1.133    0.000    0.000    0.000
   -0.993    0.000    0.000    0.000
    1.101    0.000    0.000    0.000
    0.000    0.448    0.000    0.000
    0.000   -0.203    0.000    0.000
    0.000    0.720    0.000    0.000
    0.000   -0.105    0.000    0.000
    0.000    0.757    0.000    0.000
    0.000   -0.280    0.000    0.000

R parameters 
    1.020
    0.000    0.832
    0.000    0.000    0.889
    0.000    0.000    0.000    0.724
    0.000    0.000    0.000    0.000    1.140
    0.000    0.000    0.000    0.000    0.000    0.736
    0.000    0.000    0.000    0.000    0.000    0.000    1.559
    0.000    0.000    0.000    0.000    0.000    0.000    0.000    0.908
    0.000    0.000    0.000    0.000    0.000    0.000    0.000    0.000
    0.764
    0.000    0.000    0.000    0.000    0.000    0.000    0.000    0.000
    0.000    0.865
    0.000    0.000    0.000    0.000    0.000    0.000    0.000    0.000
    0.000    0.000    0.358
    0.000    0.000    0.000    0.000    0.000    0.000    0.000    0.000
    0.000    0.000    0.000    0.530

H parameters 
   -0.341    0.046   -0.351    0.225
    0.691    0.328    0.593    0.041
    1.000    0.000    0.000    0.000
    0.000    1.000    0.000    0.000

Q parameters 
    0.328
   -0.098    1.386
    0.000    0.000    0.000
    0.000    0.000    0.000    0.000

P parameters 
   10.000
    0.000   10.000
    0.000    0.000    0.000
    0.000    0.000    0.000    0.000

d parameters 
    3.310    3.582    2.142    2.192    3.109    2.447    3.200    3.480
    1.985    3.155    2.262    3.142

c parameters 
    0.558   -0.256    0.000    0.000

G parameters 
    1.000    0.000    0.000    0.000
    0.000    1.000    0.000    0.000
    0.000    0.000    0.000    0.000
    0.000    0.000    0.000    0.000
 
P(t|t) error cov 
    0.101
   -0.007    0.303
   -0.007    0.011    0.098
    0.007    0.022   -0.010    0.296
 


start: 14 26 24 end: 14 27 53 date:  5  6 2014

start getse: 14 27 29 end getse: 14 27 53
