# Supplementary material for: Measurement invariance within and between individuals: a distinct problem in testing the equivalence of intra- and inter-individual model structures
Source: Front Psychol. 2014 Sep 19;5:883. doi: 10.3389/fpsyg.2014.00883 (PMC4193237; doi:10.3389/fpsyg.2014.00883)
Supplement: Supplementary file 1 [file DataSheet1.ZIP › mkf-in-out-put-files/oupp722M4.txt]

max nm= 5 nt=5000 ns=  10 ny=30 nx= 5 ne=30 npar=400


Read from input file 

title                                                                           
nm=2 se=yes                                                                     
 
mo=1 ny=12 ne=2 nx=0                                                            
df=df2a1p7 rf=yes ns=1 mi=-999                                                  
S=1 d=1 R=1 Z=0 H=1 c=1 G=1 Q=1 P=1 B=0                                         
 
mo=2 ny=12 ne=4 nx=0                                                            
df=df2a2p22 rf=yes ns=1 mi=-999                                                 
S=1 d=1 R=1 Z=0 H=1 c=1 G=1 Q=1 P=1 B=0                                         

                          ===================
                          MKFv1    April 2010      
                          ===================

title                                                                      

Model  1 of  2

S fr parameters (nonzero) 
   1   0
   2   0
   3   0
   4   0
   5   0
   6   0
   0   7
   0   8
   0   9
   0  10
   0  11
   0  12

R fr parameters (nonzero) 
  25
   0  26
   0   0  27
   0   0   0  28
   0   0   0   0  29
   0   0   0   0   0  30
   0   0   0   0   0   0  31
   0   0   0   0   0   0   0  32
   0   0   0   0   0   0   0   0  33
   0   0   0   0   0   0   0   0   0  34
   0   0   0   0   0   0   0   0   0   0
  35
   0   0   0   0   0   0   0   0   0   0
   0  36

H fr parameters (nonzero) 
   0   0
   0  37

Q fr parameters (nonzero) 
   0
  38   0

d fr parameters (nonzero) 
  13  14  15  16  17  18  19  20  21  22
  23  24

Model  2 of  2

S fr parameters (nonzero) 
   1   0   0   0
   2   0   0   0
   3   0   0   0
   4   0   0   0
   5   0   0   0
   6   0   0   0
   0   7   0   0
   0   8   0   0
   0   9   0   0
   0  10   0   0
   0  11   0   0
   0  12   0   0

R fr parameters (nonzero) 
  25
   0  26
   0   0  27
   0   0   0  28
   0   0   0   0  29
   0   0   0   0   0  30
   0   0   0   0   0   0  31
   0   0   0   0   0   0   0  32
   0   0   0   0   0   0   0   0  33
   0   0   0   0   0   0   0   0   0  34
   0   0   0   0   0   0   0   0   0   0
  35
   0   0   0   0   0   0   0   0   0   0
   0  36

H fr parameters (nonzero) 
  39  40  41  42
  43  44  45  46
   0   0   0   0
   0   0   0   0

Q fr parameters (nonzero) 
  49
  51  50
   0   0   0
   0   0   0   0

d fr parameters (nonzero) 
  13  14  15  16  17  18  19  20  21  22
  23  24

c fr parameters (nonzero) 
  47  48   0   0

DATA SUMMARY 

MODEL  1 of  2 NY=12 NX= 0 NE= 2 Ncases=   1 START=   1 END=   1

CASE    1    T=  90 N of T missing=   0 datafile df2a1p7     

   State_0    0.00   0.00
   var          1        2        3        4        5        6        7
   %miss   0.0000   0.0000   0.0000   0.0000   0.0000   0.0000   0.0000
   mean      3.17     3.44     1.52     1.90     3.00     2.38     3.47
   var       1.38     1.82     1.21     1.80     1.44     2.08     0.78
   std       1.18     1.35     1.10     1.34     1.20     1.44     0.88
   min       1.00     0.00     0.00     0.00     0.00     0.00     2.00
   max       6.00     6.00     5.00     6.00     6.00     6.00     5.00
   var          8        9       10       11       12
   %miss   0.0000   0.0000   0.0000   0.0000   0.0000
   mean      3.87     1.81     2.79     2.29     2.94
   var       0.83     1.00     1.14     1.14     0.81
   std       0.91     1.00     1.07     1.07     0.90
   min       2.00     0.00     1.00     0.00     1.00
   max       5.00     5.00     6.00     5.00     5.00
 
MODEL  2 of  2 NY=12 NX= 0 NE= 4 Ncases=   1 START=   2 END=   2

CASE    2    T=  90 N of T missing=   0 datafile df2a2p22    

   State_0    0.00   0.00   0.00   0.00
   var          1        2        3        4        5        6        7
   %miss   0.0000   0.0000   0.0000   0.0000   0.0000   0.0000   0.0000
   mean      3.28     3.36     2.89     2.84     3.09     2.93     2.67
   var       1.42     1.38     1.12     1.51     1.53     1.31     1.60
   std       1.19     1.18     1.06     1.23     1.24     1.14     1.26
   min       1.00     1.00     1.00     0.00     0.00     1.00     0.00
   max       6.00     5.00     5.00     5.00     6.00     5.00     5.00
   var          8        9       10       11       12
   %miss   0.0000   0.0000   0.0000   0.0000   0.0000
   mean      3.06     2.47     3.37     2.50     3.19
   var       0.87     1.85     0.85     1.52     0.69
   std       0.94     1.36     0.92     1.23     0.83
   min       1.00     0.00     1.00     0.00     2.00
   max       5.00     5.00     6.00     5.00     5.00
 
 
 N of penalized error - during npsol
 --- P matrix not posdef in KF   57 times 
 --- Density less/equal zero      3 times 
 
 
 ML parameter estimates 
 nr   1            -0.87137 g    -0.000005 se       0.1050 t      -8.30
 nr   2            -0.97179 g    -0.000005 se       0.1114 t      -8.72
 nr   3             0.82326 g     0.000000 se       0.1093 t       7.53
 nr   4             1.11323 g    -0.000006 se       0.1172 t       9.50
 nr   5            -0.92142 g     0.000005 se       0.1087 t      -8.48
 nr   6             1.07137 g     0.000002 se       0.1160 t       9.23
 nr   7             0.44466 g    -0.000144 se       0.0810 t       5.49
 nr   8            -0.20373 g    -0.000008 se       0.0663 t      -3.07
 nr   9             0.74734 g    -0.000075 se       0.0901 t       8.30
 nr  10            -0.09690 g    -0.000135 se       0.0689 t      -1.41
 nr  11             0.76028 g     0.000061 se       0.0957 t       7.95
 nr  12            -0.28228 g    -0.000112 se       0.0610 t      -4.63
 nr  13             3.40715 g    -0.000005 se       0.1163 t      29.30
 nr  14             3.60624 g    -0.000012 se       0.1268 t      28.44
 nr  15             2.03084 g     0.000015 se       0.1218 t      16.68
 nr  16             2.13597 g    -0.000008 se       0.1424 t      15.00
 nr  17             3.23999 g     0.000003 se       0.1209 t      26.80
 nr  18             2.42819 g     0.000008 se       0.1370 t      17.73
 nr  19             2.98951 g    -0.000022 se       0.1024 t      29.19
 nr  20             3.49646 g    -0.000002 se       0.0804 t      43.50
 nr  21             2.00921 g    -0.000004 se       0.1319 t      15.24
 nr  22             3.09459 g    -0.000025 se       0.0792 t      39.07
 nr  23             2.26252 g     0.000000 se       0.1275 t      17.75
 nr  24             3.11565 g    -0.000015 se       0.0740 t      42.08
 nr  25             0.75284 g    -0.000002 se       0.0939 t       8.02
 nr  26             0.79408 g    -0.000001 se       0.1005 t       7.90
 nr  27             1.04679 g     0.000001 se       0.1239 t       8.45
 nr  28             0.81177 g    -0.000002 se       0.1115 t       7.28
 nr  29             0.75638 g     0.000003 se       0.0975 t       7.76
 nr  30             0.78260 g    -0.000001 se       0.1026 t       7.63
 nr  31             1.03461 g    -0.000001 se       0.1195 t       8.66
 nr  32             0.94872 g    -0.000001 se       0.1019 t       9.31
 nr  33             0.63668 g     0.000005 se       0.1016 t       6.27
 nr  34             1.06781 g    -0.000002 se       0.1130 t       9.45
 nr  35             0.41358 g     0.000003 se       0.0858 t       4.82
 nr  36             0.63468 g     0.000000 se       0.0704 t       9.01
 nr  37             0.27652 g     0.000009 se       0.1285 t       2.15
 nr  38            -0.44329 g    -0.000006 se       0.1173 t      -3.78
 nr  39            -0.35929 g    -0.000012 se       0.1135 t      -3.17
 nr  40             0.03981 g     0.000086 se       0.0741 t       0.54
 nr  41            -0.35148 g    -0.000001 se       0.1193 t      -2.95
 nr  42             0.22912 g     0.000080 se       0.0785 t       2.92
 nr  43             0.62725 g    -0.000014 se       0.2287 t       2.74
 nr  44             0.35158 g    -0.000005 se       0.1381 t       2.55
 nr  45             0.55682 g    -0.000019 se       0.2249 t       2.48
 nr  46             0.06023 g    -0.000001 se       0.1406 t       0.43
 nr  47             0.62721 g     0.000005 se       0.2623 t       2.39
 nr  48            -0.26822 g    -0.000007 se       0.2790 t      -0.96
 nr  49             0.36236 g     0.000000 se       0.1038 t       3.49
 nr  50             1.33456 g     0.000006 se       0.3964 t       3.37
 nr  51            -0.12791 g     0.000011 se       0.1119 t      -1.14

 Logl       -1257.993 -2xLogL        2515.987 Inform(NPSOL)  0

title                                                                      

Model  1 of  2

S parameters 
   -0.871    0.000
   -0.972    0.000
    0.823    0.000
    1.113    0.000
   -0.921    0.000
    1.071    0.000
    0.000    0.445
    0.000   -0.204
    0.000    0.747
    0.000   -0.097
    0.000    0.760
    0.000   -0.282

R parameters 
    0.753
    0.000    0.794
    0.000    0.000    1.047
    0.000    0.000    0.000    0.812
    0.000    0.000    0.000    0.000    0.756
    0.000    0.000    0.000    0.000    0.000    0.783
    0.000    0.000    0.000    0.000    0.000    0.000    1.035
    0.000    0.000    0.000    0.000    0.000    0.000    0.000    0.949
    0.000    0.000    0.000    0.000    0.000    0.000    0.000    0.000
    0.637
    0.000    0.000    0.000    0.000    0.000    0.000    0.000    0.000
    0.000    1.068
    0.000    0.000    0.000    0.000    0.000    0.000    0.000    0.000
    0.000    0.000    0.414
    0.000    0.000    0.000    0.000    0.000    0.000    0.000    0.000
    0.000    0.000    0.000    0.635

H parameters 
    0.000    0.000
    0.000    0.277

Q parameters 
    1.000
   -0.443    1.000

P parameters 
    1.000
    0.020    1.000

d parameters 
    3.407    3.606    2.031    2.136    3.240    2.428    2.990    3.496
    2.009    3.095    2.263    3.116

c parameters 
    0.000    0.000

G parameters 
    1.000    0.000
    0.000    1.000
 
P(t|t) error cov 
    0.123
   -0.017    0.262
 

Model  2 of  2

S parameters 
   -0.871    0.000    0.000    0.000
   -0.972    0.000    0.000    0.000
    0.823    0.000    0.000    0.000
    1.113    0.000    0.000    0.000
   -0.921    0.000    0.000    0.000
    1.071    0.000    0.000    0.000
    0.000    0.445    0.000    0.000
    0.000   -0.204    0.000    0.000
    0.000    0.747    0.000    0.000
    0.000   -0.097    0.000    0.000
    0.000    0.760    0.000    0.000
    0.000   -0.282    0.000    0.000

R parameters 
    0.753
    0.000    0.794
    0.000    0.000    1.047
    0.000    0.000    0.000    0.812
    0.000    0.000    0.000    0.000    0.756
    0.000    0.000    0.000    0.000    0.000    0.783
    0.000    0.000    0.000    0.000    0.000    0.000    1.035
    0.000    0.000    0.000    0.000    0.000    0.000    0.000    0.949
    0.000    0.000    0.000    0.000    0.000    0.000    0.000    0.000
    0.637
    0.000    0.000    0.000    0.000    0.000    0.000    0.000    0.000
    0.000    1.068
    0.000    0.000    0.000    0.000    0.000    0.000    0.000    0.000
    0.000    0.000    0.414
    0.000    0.000    0.000    0.000    0.000    0.000    0.000    0.000
    0.000    0.000    0.000    0.635

H parameters 
   -0.359    0.040   -0.351    0.229
    0.627    0.352    0.557    0.060
    1.000    0.000    0.000    0.000
    0.000    1.000    0.000    0.000

Q parameters 
    0.362
   -0.128    1.335
    0.000    0.000    0.000
    0.000    0.000    0.000    0.000

P parameters 
   10.000
    0.000   10.000
    0.000    0.000    0.000
    0.000    0.000    0.000    0.000

d parameters 
    3.407    3.606    2.031    2.136    3.240    2.428    2.990    3.496
    2.009    3.095    2.263    3.116

c parameters 
    0.627   -0.268    0.000    0.000

G parameters 
    1.000    0.000    0.000    0.000
    0.000    1.000    0.000    0.000
    0.000    0.000    0.000    0.000
    0.000    0.000    0.000    0.000
 
P(t|t) error cov 
    0.105
   -0.009    0.298
   -0.008    0.010    0.102
    0.007    0.024   -0.011    0.290
 


start: 14 28 21 end: 14 29 21 date:  5  6 2014

start getse: 14 29  6 end getse: 14 29 21
