# Supplementary material for: Measurement invariance within and between individuals: a distinct problem in testing the equivalence of intra- and inter-individual model structures
Source: Front Psychol. 2014 Sep 19;5:883. doi: 10.3389/fpsyg.2014.00883 (PMC4193237; doi:10.3389/fpsyg.2014.00883)
Supplement: Supplementary file 1 [file DataSheet1.ZIP › MKFviaR.R]

#*********************************#
# MKFM6-1-WRAPPER-LIKE-CODE FOR R #
#*********************************#


# INFORMATION TO BE SPECIFIED
#------------------------------------------------------------------------------

path1<-"C:/User/folderA"    # working directory; 
                            # must contain "mkfm6-1.exe", datafiles (in suitable format, see manual), input-files (in suitable format, see manual or use this script)
path2<-"C:/User/folderB"    # directory to save the results-table in

nt=100    # number of time points / length of time series
ny=6      # number of manifest variables
ne=2 	    # number of latent factors
nx=0      # number of time-varying covariates

name.inf="inp1"   # name of mkfm-inputfile; input-files can be created using this code (otherwise to be prepared manually, see manual) 
name.ouf="oup1"   # name of mkfm-outputfile; will be created by this code)
name.df="dp1"     # name of data file 


# IF you have an data-object in R and want to write data-files for mkfm  

write.data=0  		    # writes data-files if and only if write=1
data_mkf<-data.p1		  # R-object containing the data in in long-format (observations in rows, variables in columns) 
cvec=matrix(0,ne,1)   # vector containing starting values for the latent variables (expected values at t0) ! WRAPPER NEEDS TO BE EXTENDED FOR AR(>1)


# IF you want to set-up the input-files from R; DEFAULTS: missings are expected to be -999, se=yes, rf=yes, it=1000 (see manual)

write.input=0         # sets up input-files if and only if write=1
ngroup=1              # number of groups ! WRAPPER NEEDS ADJUSTMENT FOR NGROUP>1
nm=1                  # number of model/index of group model
ns=1                  # number of subjects per model 
S=1; d=1; R=1; Z=0            # include/exclude measurement parameters
H=1; c=1; G=1; Q=1; P=1; B=0  # include/exclude structural parameters
library(Matrix)               # the following code sets up the model in matrix form, see manual 
                              # (fi=fixed values, fr=free estimates, in=starting values, lb=lower bounds, ub=upper bounds)
Sfi=matrix(0,ny,ne)   
Sfr=matrix(c(c(1:3),rep(0,6),c(4:6)),ny,ne); n=nnzero(Sfr)
Sin=rep(.5,n); Slb=rep(-100,n);Sub=rep(100,n)

dfi=matrix(0,ny,1)
dfr=matrix(c(20:25),ny,1); n=nnzero(dfr)
din=rep(3,n); dlb=rep(-100,n); dub=rep(100,n)

Rfi=matrix(0,ny,ny)
Rfr=diag(c(30:35)); n=nnzero(Rfr)
Rin=rep(.5,n); Rlb=rep(.000001,n); Rub=rep(100,n)

#Zfi
#Zfr
#Zin;Zlb;Zub

Hfi=matrix(0,ne,ne) 
Hfr=matrix(c(40:43),ne,ne);n=nnzero(Hfr) 
Hin=rep(.2,n); Hlb=rep(-100,n); Hub=rep(100,n)

cfi=matrix(0,ne,1) 
cfr=cfi; n=nnzero(cfr) # scaling contraints
#cin=rep(0,n); clb=rep(-100,n); cub=rep(100,n)

Gfi=diag(ne) 
Gfr=matrix(0,ne,ne) 

Qfi=diag(ne) # scaling constraints
Qfr=matrix(0,ne,ne);Qfr[lower.tri(Qfr)]<-c(70);n=nnzero(Qfr) 
Qin=rep(.4,n); Qlb=rep(-100,n); Qub=rep(100,n)

#Bfi
#Bfr
#Bin;Blb;Bub

Pfi=diag(10,ne);Pfi[lower.tri(Pfi)]<-0
Pfr=matrix(0,ne,ne)


# IF you want to run MKF
run.mkf=0         # runs MKF if and only if run.mkf=1   


# IF you want to read in the MKF-output-files (parameter estimates, standard errors etc.) and output a file
read.output=0			# reads in output-files if and only if read=1		
npars=23				  # number of freely estimated parameters in the model
name.pars=c("S11","S21","S31","S42","S52","S62","d1","d2","d3","d4","d5","d6","R11","R22","R33","R44","R55","R66","H11","H21","H12","H22","Q12")
          # names/labels of freely estimated parameters in the model; order must correspond to numerical order of parameters in input-creation-section 
          # table columns in this order: parameter label, parameter estimate, standard error, t-value, LogLikelihood, AIC (cf. Akaike,1974), BIC (cf. Schwartz,1978), nt, g 


#  NOW SIMPLY EXECUTE THE FOLLOWING CODE!
#---------------------------------------------------------------------------------------------------------------------------------------------------------

# write data file for mkfm (see manual) 
#------------------------------------------------------------------------------

if (write.data==1) {
  setwd(path1)
  write(nt, file=name.df, nc=1,append=F)  
  write(t(cvec), file=name.df, nc=ne, append=T)
  write(t(data_mkf), file=name.df, nc=ny,append=T) 
  write("\n", file=name.df, nc=ny,append=T) 
}

# write input-files 
#---------------------------------------------------------------------------------------------------

if (write.input==1){
  setwd(path1)
  name001=paste0(name.inf,".txt")
  write("title", file=name001, append=F);write("\n", file=name001, append=T) 
  write(paste0("nm=",ngroup," se=yes"), file=name001, append=T)    
  write(paste0("mo=",nm," ny=",ny, " ne=",ne," nx=",nx), file=name001, append=T)    
  write(paste0("df=",name.df," rf=yes"," ns=",ns," mi=-999"), file=name001, append=T)   
  write(paste0("S=",S," d=",d," R=",R," Z=",Z," H=",H," c=",c," G=",G," Q=",Q," P=",P," B=",B),file=name001, append=T); write("\n", file=name001, append=T) 
  if(S==1){
    write("S fi", file=name001, append=T);write(t(Sfi), file=name001, nc=ncol(Sfi),append=T);write("\n", file=name001, append=T) 
    write("S fr", file=name001, append=T);write(t(Sfr), file=name001, nc=ncol(Sfi),append=T);write("\n", file=name001, append=T)}
  if(d==1){
    write("d fi", file=name001, append=T);write(dfi, file=name001, nc=nrow(dfi),append=T);write("\n", file=name001, append=T) 
    write("d fr", file=name001, append=T);write(dfr, file=name001, nc=nrow(dfi),append=T);write("\n", file=name001, append=T)}
  if(R==1){
    write("R fi", file=name001, append=T);for (i in (1:ncol(Rfi))) {write(t(Rfi[i,(1:(ncol(Rfi)-(ncol(Rfi)-i)))]), file=name001, nc=(ncol(Rfi)-(ncol(Rfi)-i)),append=T)} ;write("\n", file=name001, append=T) 
    write("R fr", file=name001, append=T);for (i in (1:ncol(Rfi))) {write(t(Rfr[i,(1:(ncol(Rfi)-(ncol(Rfi)-i)))]), file=name001, nc=(ncol(Rfi)-(ncol(Rfi)-i)),append=T)} ;write("\n", file=name001, append=T) }
  if(Z==1){
    write("Z fi", file=name001, append=T);write(t(Zfi), file=name001, nc=ncol(Zfi),append=T);write("\n", file=name001, append=T) 
    write("Z fr", file=name001, append=T);write(t(Zfr), file=name001, nc=ncol(Zfi),append=T);write("\n", file=name001, append=T)}
  if(H==1){
    write("H fi", file=name001, append=T);write(t(Hfi), file=name001, nc=ncol(Hfi),append=T);write("\n", file=name001, append=T) 
    write("H fr", file=name001, append=T);write(t(Hfr), file=name001, nc=ncol(Hfi),append=T);write("\n", file=name001, append=T)}
  if(c==1){
    write("c fi", file=name001, append=T);write(cfi, file=name001, nc=nrow(cfi),append=T);write("\n", file=name001, append=T) 
    write("c fr", file=name001, append=T);write(cfr, file=name001, nc=nrow(cfi),append=T);write("\n", file=name001, append=T)}
  if(G==1){
    write("G fi", file=name001, append=T);write(t(Gfi), file=name001, nc=ncol(Gfi),append=T);write("\n", file=name001, append=T) 
    write("G fr", file=name001, append=T);write(t(Gfr), file=name001, nc=ncol(Gfi),append=T);write("\n", file=name001, append=T)}
  if(Q==1){
    write("Q fi", file=name001, append=T);for (i in (1:ncol(Qfi))) {write(t(Qfi[i,(1:(ncol(Qfi)-(ncol(Qfi)-i)))]), file=name001, nc=(ncol(Qfi)-(ncol(Qfi)-i)),append=T)} ;write("\n", file=name001, append=T) 
    write("Q fr", file=name001, append=T);for (i in (1:ncol(Qfi))) {write(t(Qfr[i,(1:(ncol(Qfi)-(ncol(Qfi)-i)))]), file=name001, nc=(ncol(Qfi)-(ncol(Qfi)-i)),append=T)} ;write("\n", file=name001, append=T) }
  if(B==1){
    write("B fi", file=name001, append=T);write(t(Bfi), file=name001, nc=ncol(Bfi),append=T);write("\n", file=name001, append=T) 
    write("B fr", file=name001, append=T);write(t(Bfr), file=name001, nc=ncol(Bfi),append=T);write("\n", file=name001, append=T)}
  if(P==1){
    write("P fi", file=name001, append=T);for (i in (1:ncol(Pfi))) {write(t(Pfi[i,(1:(ncol(Pfi)-(ncol(Pfi)-i)))]), file=name001, nc=(ncol(Pfi)-(ncol(Pfi)-i)),append=T)} ;write("\n", file=name001, append=T) 
    write("P fr", file=name001, append=T);for (i in (1:ncol(Pfi))) {write(t(Pfr[i,(1:(ncol(Pfi)-(ncol(Pfi)-i)))]), file=name001, nc=(ncol(Pfi)-(ncol(Pfi)-i)),append=T)} ;write("\n", file=name001, append=T) }
  write("st", file=name001, append=T)
  if(S==1){if(nnzero(Sfr)>0){write(Sin,file=name001, append=T)}}
  if(d==1){if(nnzero(dfr)>0){write(din,file=name001, append=T)}}
  if(R==1){if(nnzero(Rfr)>0){write(Rin,file=name001, append=T)}}
  if(Z==1){if(nnzero(Zfr)>0){write(Zin,file=name001, append=T)}}
  if(H==1){if(nnzero(Hfr)>0){write(Hin,file=name001, append=T)}}
  if(c==1){if(nnzero(cfr)>0){write(cin,file=name001, append=T)}}
  if(G==1){if(nnzero(Gfr)>0){write(Gin,file=name001, append=T)}}
  if(Q==1){if(nnzero(Qfr)>0){write(Qin,file=name001, append=T)}}
  if(B==1){if(nnzero(Bfr)>0){write(Bin,file=name001, append=T)}}; write("\n", file=name001, append=T)
  write("lb", file=name001, append=T)
  if(S==1){if(nnzero(Sfr)>0){write(Slb,file=name001, append=T)}}
  if(d==1){if(nnzero(dfr)>0){write(dlb,file=name001, append=T)}}
  if(R==1){if(nnzero(Rfr)>0){write(Rlb,file=name001, append=T)}}
  if(Z==1){if(nnzero(Zfr)>0){write(Zlb,file=name001, append=T)}}
  if(H==1){if(nnzero(Hfr)>0){write(Hlb,file=name001, append=T)}}
  if(c==1){if(nnzero(cfr)>0){write(clb,file=name001, append=T)}}
  if(G==1){if(nnzero(Gfr)>0){write(Glb,file=name001, append=T)}}
  if(Q==1){if(nnzero(Qfr)>0){write(Qlb,file=name001, append=T)}}
  if(B==1){if(nnzero(Bfr)>0){write(Blb,file=name001, append=T)}}; write("\n", file=name001, append=T)
  write("ub", file=name001, append=T)
  if(S==1){if(nnzero(Sfr)>0){write(Sub,file=name001, append=T)}}
  if(d==1){if(nnzero(dfr)>0){write(dub,file=name001, append=T)}}
  if(R==1){if(nnzero(Rfr)>0){write(Rub,file=name001, append=T)}}
  if(Z==1){if(nnzero(Zfr)>0){write(Zub,file=name001, append=T)}}
  if(H==1){if(nnzero(Hfr)>0){write(Hub,file=name001, append=T)}}
  if(c==1){if(nnzero(cfr)>0){write(cub,file=name001, append=T)}}
  if(G==1){if(nnzero(Gfr)>0){write(Gub,file=name001, append=T)}}
  if(Q==1){if(nnzero(Qfr)>0){write(Qub,file=name001, append=T)}}
  if(B==1){if(nnzero(Bfr)>0){write(Bub,file=name001, append=T)}}; write("\n", file=name001, append=T) }

# run mkfm
#------------------------------------------------------------------------------
if (run.mkf==1){
  setwd(path1)   
  command<-paste("mkfm6-1<",name.inf,".txt",">",name.ouf,".txt",sep="")
  shell(command, wait=T) 		  # run mkfm and halt execution of R-code until it's finished 								
}

# read output-files & write summary table
#---------------------------------------------------------------------------------------------------
if (read.output==1) {
  setwd(path1)
  output<-matrix(0,nrow=npars,ncol=9) 
  colnames(output)<-c("parameter","estimate","se","t","LogL","AIC","BIC","nt","g")
  output[,1]<-as.matrix(name.pars)
  out<-read.table(paste(name.ouf,".txt",sep=""),fill=TRUE)
  out<-as.matrix(out)
  line=grep('ML',out)
  out1<-out[(line+1):(line+npars),]		
  output[,2]<-out1[,3]
  output[,3]<-out1[,7]
  output[,4]<-out1[,9]
  output[,9]<-out1[,5]
  line=grep('Logl',out)
  output[,5]<-out[line,2]
  output[,6]<-((-2)*as.numeric(out[line,2])+2*npars) 
  output[,7]<-((-2)*as.numeric(out[line,2])+npars*log(nt)) 
  output[,8]<-nt
  setwd(path2)
  write.table(output,file=paste(name.ouf,"_summary.txt",sep=""),col.names=T,row.names=F) } }
