# Supplementary material for: Measurement invariance within and between individuals: a distinct problem in testing the equivalence of intra- and inter-individual model structures
Source: Front Psychol. 2014 Sep 19;5:883. doi: 10.3389/fpsyg.2014.00883 (PMC4193237; doi:10.3389/fpsyg.2014.00883)
Supplement: Supplementary file 1 [file DataSheet1.ZIP › mkf-data-files/df2a1xp7]

90
0 0
4 3 1 1 2 3 3 3 0 1 0 5 1
3 3 1 1 2 2 2 2 1 2 0 2 0
3 3 1 2 3 3 3 4 1 5 1 3 1
6 6 0 1 5 1 4 3 2 3 2 3 0
4 3 0 3 3 0 5 2 4 4 5 2 4
1 1 2 5 1 4 3 3 2 2 1 3 2
3 5 2 1 2 1 2 4 2 3 1 3 1
3 4 0 1 2 5 3 3 0 2 3 3 1
3 3 1 1 3 1 3 3 1 4 1 3 1
4 3 1 2 2 2 3 3 1 3 1 4 0
3 4 1 2 3 1 3 2 4 2 4 3 4
3 4 0 2 5 2 4 2 4 2 5 1 6
3 3 1 1 3 3 4 3 2 3 4 2 5
2 2 0 2 2 3 4 2 2 2 1 3 3
2 2 1 1 1 4 3 4 2 2 2 2 2
3 3 0 2 3 0 4 3 1 4 1 5 4
2 4 0 1 3 2 4 3 1 2 2 2 1
5 4 2 1 4 2 4 4 1 3 2 4 2
3 2 3 2 3 2 5 3 5 1 5 2 5
2 1 1 1 1 4 5 4 2 1 4 2 1
5 5 1 1 4 0 4 4 2 6 3 5 1
3 5 1 1 3 2 2 4 2 3 3 2 0
1 0 5 1 1 5 2 2 0 1 1 3 1
4 4 2 2 3 4 3 5 1 4 2 2 1
4 4 1 1 4 3 5 3 3 2 2 1 4
4 6 0 1 5 0 5 3 3 2 4 2 4
4 4 2 4 3 2 4 4 1 4 2 4 1
2 3 1 3 2 4 2 4 1 2 2 3 1
2 3 2 3 1 4 3 5 1 3 1 3 1
2 4 1 1 3 3 3 5 3 3 2 3 1
3 4 2 2 3 3 3 5 2 3 2 4 2
3 5 1 3 3 5 3 5 1 2 1 3 1
6 6 0 0 5 0 5 5 5 1 5 1 0
4 5 1 0 6 0 5 4 1 4 3 4 1
4 5 1 3 2 4 5 4 2 3 2 3 1
4 2 2 3 3 2 3 3 3 4 2 3 3
2 3 1 1 3 4 2 2 2 2 2 3 0
1 1 3 6 1 5 3 5 1 3 1 2 1
5 5 1 1 3 2 3 3 2 3 2 4 1
4 5 1 1 4 1 3 5 2 4 3 4 2
1 2 1 2 3 5 2 3 1 1 2 3 1
3 3 1 1 2 1 3 3 1 2 2 3 1
3 4 1 2 3 2 3 3 2 3 1 3 2
4 5 1 1 4 1 3 4 2 3 2 3 0
4 3 2 1 4 2 2 5 1 3 2 3 1
4 4 2 1 4 2 4 5 3 3 3 2 2
3 4 1 1 3 2 3 4 4 2 1 3 1
3 4 3 3 3 2 3 4 1 2 2 2 2
2 2 2 3 2 3 2 4 1 2 2 2 1
4 2 2 1 3 3 3 5 2 3 2 3 1
4 3 1 2 2 2 3 5 1 4 2 4 1
3 5 3 2 4 2 4 4 2 4 2 3 2
1 3 1 3 2 3 2 4 2 2 2 4 1
5 4 1 0 4 0 3 5 2 4 3 4 1
4 4 1 1 4 2 4 5 3 5 3 5 1
3 2 2 3 2 4 3 4 1 4 3 3 0
3 4 1 1 3 3 3 3 2 4 2 4 1
4 3 2 3 2 3 4 5 2 4 2 4 1
3 6 1 2 3 2 4 4 1 3 1 3 2
2 3 1 4 3 4 3 5 2 2 3 3 4
4 3 2 2 5 1 4 5 1 1 3 2 1
3 4 3 3 2 3 3 4 3 3 1 3 3
3 2 3 4 3 2 3 5 1 2 2 3 1
3 3 1 2 3 1 3 5 2 5 2 3 1
4 5 2 1 5 2 4 3 2 3 3 1 4
1 3 1 2 2 1 5 4 1 1 1 3 1
3 4 2 1 4 2 4 4 2 3 3 2 2
3 4 3 1 3 2 3 5 2 3 4 3 3
4 4 1 1 4 2 5 4 1 5 3 2 3
4 4 1 2 4 1 5 4 1 3 3 2 2
3 1 1 3 4 1 4 4 2 3 3 2 3
5 6 0 0 5 1 4 4 2 3 2 2 1
1 2 2 5 1 5 4 3 1 1 2 3 4
3 3 1 1 3 3 3 4 2 4 2 5 2
3 4 2 1 4 2 3 5 1 3 1 4 2
5 5 2 0 5 0 4 4 2 3 4 4 1
2 2 2 4 2 4 4 3 1 2 2 3 5
2 3 4 2 2 2 5 4 2 2 2 2 4
4 4 1 1 4 1 3 4 1 3 2 3 3
2 1 5 5 1 4 3 4 2 2 3 3 5
1 0 4 5 0 6 2 4 1 2 2 3 5
1 2 3 5 1 5 3 5 1 2 2 3 4
4 5 1 1 4 2 4 4 2 3 3 4 2
4 5 1 1 4 1 4 3 2 4 2 3 1
5 5 0 0 5 1 5 5 3 2 4 2 2
2 2 3 2 2 3 3 5 2 3 2 3 2
4 3 2 1 4 2 4 4 2 2 3 3 1
3 3 3 1 3 2 4 4 3 2 3 3 2
2 2 4 5 2 5 3 3 3 2 3 3 5
5 4 0 1 4 1 4 5 0 4 2 3 1
