# Supplementary material for: Measurement invariance within and between individuals: a distinct problem in testing the equivalence of intra- and inter-individual model structures
Source: Front Psychol. 2014 Sep 19;5:883. doi: 10.3389/fpsyg.2014.00883 (PMC4193237; doi:10.3389/fpsyg.2014.00883)
Supplement: Supplementary file 1 [file DataSheet1.ZIP › mkf-data-files/df2a2p22]

90
0 0 0 0
1 2 3 2 0 2 0 3 0 2 1 3
4 3 4 4 4 3 1 3 1 5 1 4
5 4 1 0 2 1 1 5 1 6 1 4
5 5 1 1 5 1 0 4 0 4 1 4
2 2 2 5 3 2 0 3 1 3 1 4
4 3 2 1 4 2 1 3 0 3 1 4
4 4 2 2 2 3 2 3 1 2 1 3
2 2 4 4 2 5 2 3 1 4 1 3
4 5 2 2 4 2 1 3 0 4 1 4
4 2 2 2 4 3 2 3 1 3 1 3
2 4 2 2 4 2 1 4 1 4 1 4
4 2 3 4 1 3 4 2 1 1 1 2
2 5 4 1 5 2 0 4 2 4 3 4
4 2 3 4 2 4 4 4 1 2 2 4
2 2 4 3 3 4 5 4 3 4 4 3
2 5 3 2 3 3 4 2 4 4 2 5
4 4 2 5 4 4 2 3 0 2 0 3
3 4 4 2 4 3 2 2 2 5 4 5
4 5 3 4 1 3 5 4 3 4 2 4
1 3 5 3 2 4 4 4 1 5 3 2
5 4 2 2 5 2 1 5 4 3 2 4
5 5 2 2 2 3 2 5 0 5 0 4
4 2 2 4 4 2 4 3 3 3 4 3
3 2 3 3 4 4 2 3 4 4 2 3
2 4 5 3 3 3 1 3 5 3 4 3
3 4 2 2 2 5 2 3 3 3 3 3
1 5 4 3 2 4 3 2 2 5 2 4
2 1 2 4 2 3 2 2 1 2 1 4
3 4 4 2 3 2 2 2 4 4 4 2
3 3 3 4 4 2 4 2 2 3 3 3
2 2 4 4 2 3 2 3 4 3 2 2
2 2 4 4 2 4 2 3 1 3 2 3
2 2 4 2 4 4 2 3 2 4 2 3
3 4 4 2 2 1 2 2 2 3 3 3
4 4 2 2 4 3 3 3 3 3 4 5
3 2 4 5 3 3 5 2 5 2 4 3
5 4 1 2 5 2 4 2 4 4 4 2
2 1 5 5 2 5 3 3 5 3 3 4
3 1 3 5 2 4 4 3 2 3 2 3
5 5 2 0 5 1 5 3 5 3 5 2
1 1 3 5 1 3 3 3 4 3 3 3
1 1 5 5 1 5 4 2 3 3 3 3
5 5 1 2 5 1 4 1 4 2 5 2
3 2 4 2 2 2 3 3 3 4 2 3
2 3 4 5 1 5 2 4 2 3 1 4
5 4 4 4 5 5 2 3 3 3 3 3
5 4 2 3 6 2 3 4 4 4 5 2
4 4 4 3 3 3 3 5 4 3 3 2
2 2 4 4 2 5 2 3 3 4 2 4
4 5 2 1 5 2 5 1 4 4 5 2
4 3 2 3 3 4 5 4 4 3 3 3
3 2 4 4 2 3 4 4 3 3 3 3
2 2 4 2 2 4 3 3 1 3 3 2
2 4 3 3 4 3 2 3 4 2 4 2
4 5 3 2 3 4 3 3 3 5 2 2
4 3 3 3 4 2 3 4 3 3 3 3
3 5 2 1 4 2 3 3 1 4 1 3
4 3 3 3 3 3 1 3 2 3 1 3
3 4 2 3 2 3 2 4 3 3 3 4
5 4 2 2 4 2 4 1 4 2 4 2
2 4 3 3 3 3 2 3 3 3 2 4
3 3 4 3 4 5 3 2 2 3 2 4
4 4 2 1 4 2 3 3 3 3 4 3
3 4 3 2 3 2 3 3 2 2 2 3
2 3 3 4 3 3 1 4 2 3 4 3
6 5 1 1 5 1 4 2 5 2 4 2
4 2 3 4 5 3 3 3 3 3 4 2
3 2 3 4 2 4 3 5 1 5 3 4
4 3 4 2 4 1 3 3 2 3 3 4
4 4 2 2 4 4 3 3 4 4 4 4
3 5 2 2 3 2 1 1 1 4 1 4
5 4 2 5 2 5 3 4 4 4 3 4
5 3 5 2 4 5 1 4 2 5 1 4
4 4 2 2 3 3 2 3 2 3 3 2
3 2 3 2 4 3 4 2 4 2 4 2
4 4 2 2 4 2 4 3 3 3 3 3
4 4 2 4 1 3 4 3 1 3 1 3
4 4 2 2 3 2 2 3 1 4 2 4
2 4 2 2 2 1 3 3 3 3 3 3
4 4 2 2 4 1 5 2 4 2 4 2
3 4 2 3 2 2 2 4 2 4 2 4
2 4 4 4 3 4 3 5 1 5 1 4
5 3 1 4 2 2 3 3 1 4 1 4
3 4 2 3 2 4 2 2 2 3 4 2
3 4 4 4 4 4 2 2 2 3 3 3
2 2 4 4 1 3 2 4 2 4 2 4
5 5 3 2 4 3 4 2 4 3 2 3
2 4 4 4 3 3 2 2 3 4 2 4
4 3 2 2 4 2 2 4 3 4 2 3
2 2 3 2 3 3 4 4 3 4 2 2
